# Supplementary material for: A pangenome and pantranscriptome of hexaploid oat
Source: Nature. 2025 Oct 29;649(8095):131–9. doi: 10.1038/s41586-025-09676-7 (PMC12727504; doi:10.1038/s41586-025-09676-7)
Supplement: Supplementary file 4 — Supplementary Tables 1–20. [file 41586_2025_9676_MOESM4_ESM.xlsx]

## Sheet: Table S1
Supplementary Table S1. Assembly statistics and genotype characteristics
Genotype	Species	ploidy	Method	Assembly Size (bp)	N50 (bp)	N90 (bp)	Pseudomolecule Size (bp)	Sequences in Pseudomolecules	Size chrUn (bp)	# unanchored sequences	RNA-Seq and IsoSeq	Part of orthologous framework	Origin/Location	Type of oat	Genome sequence published in	Genotype characteristics	Reference*
Gehl	A. sativa	AACCDD	TRITEX + guided HiC	11247380637	886603	36594	10132730079	39114	1118559858	273724	+	+	AAFC Ottawa, Canada	Cultivar	-	Naked oat adapted to Canada with low trichomes, uniform kernels with minimal crease. "Rice of the prairies"	https://active.inspection.gc.ca/english/plaveg/pbrpov/cropreport/oat/app00005999e.shtml
AAC Nicolas	A. sativa	AACCDD	TRITEX + guided HiC	11392646681	898596	284774	10266876199	39647	1129733082	283108	+	+	AAFC Ottawa, Canada	Cultivar	-	High yield and adaptation to Eastern Canada, common parent in many crosses	https://cdnsciencepub.com/doi/10.1139/cjps-2016-0088
PI 258586	A. byzantina	AACCDD	TRITEX + Dovetail Omni-C	12798801913	1000000	284774	11399335897	44	1399468316	532759	-	+	Azerbaijan (donor to USDA, but likely of US origin via VIR collection)	Cultivar	-	Selected as representative of red oat diversity	https://npgsweb.ars-grin.gov/gringlobal/accessiondetail?id=1197128
BYU209	A. insularis	CCDD	PacBio CLR + HiC	7255642786	5157017	719638	6924077245	2621	332216341	3902	+	+	Tunisia	Wild oat	https://doi.org/10.1038/s41586-022-04732-y	Tunisian origin: Original 4x CCDD donor; rearrangements in hexaploidization process;	https://doi.org/10.1038/s41586-022-04732-y
Sang	A. sativa	AACCDD	NRGene + Hi-C	10959045696	11500154	1480400	10270447441	1676	688763755	531684	+	+	Sweden	Cultivar	https://doi.org/10.1038/s41586-022-04732-y	A culturally significant white-hulled Swedish milling variety	https://doi.org/10.1038/s41586-022-04732-y; https://oatnews.org/oatnews_pdfs/Vol_27_1976.pdf
Park	A. sativa	AACCDD	PacBio HiFi + HiC	10887697785	23646748	5332688	10774618181	928	113170304	1362	+	+	Aberdeen, Idaho	Cultivar	-	Originated at the Branch Experiment Station, Aberdeen, Idaho. The first cross was made by Harland Stevens in 1942. This line can be easily grown in tissue culture.	https://acsess.onlinelibrary.wiley.com/doi/epdf/10.2134/agronj1958.00021962005000110022x
Delfin	A. sativa	AACCDD	PacBio HiFi + HiC	10844175015	30222133	6664808	10720046176	788	124205539	1592	+	+	Germany	Cultivar	-	Modern cultivar of Nordsaat Saatzucht (Germany), released 2016, with high yield potential and introgression from A. eriantha including powdery mildew resistance gene PM7	https://www.scandinavia.saaten-union.com/index.cfm/action/varieties/cul/561/v/4595.html
HiFi	A. sativa	AACCDD	PacBio HiFi + HiC	10947932187	32969942	7766205	10738823075	612	209168212	2039	+	+	NDSU, Fargo, North Dakota	Cultivar	-	High B-glucan, Pg13, Pc91, bred at NDSU with parentage from Amagalon	https://acsess.onlinelibrary.wiley.com/doi/10.2135/cropsci2005.003
Victoria	A. sativa	AACCDD	PacBio HiFi + HiC	10732944064	41475042	11158200	10608881087	555	124116377	2518	+	+	Argentina	Landrace	-	Historical importance in Med-winter oat breeding; simultaneous disease resistance (Puccinia coronata) + susceptibility (Cochliobolus victoriae); horizontal resistance Visually selected in Uruguay by Alberto Boerger as a mix of similar genotypes.	https://babel.hathitrust.org/cgi/pt?id=uva.x030347142&view=1up&seq=1; https://oatnews.org/oatnews_pdfs/2018etc/Oat_History_Identification_and_Classific.pdf
CN 58138	A. longiglumis	AA	PacBio CLR + HiC	3723815909	42552144	5221678	3671893295	317	52010114	566	+	+	Algeria	Wild oat	https://doi.org/10.1038/s41586-022-04732-y	Algerian origin: Closely related to original diploid A-genome donor; rearrangements in natural hexaploidization process; gene expression changes via neofunctionalization, subfunctionalization, etc.	https://pgrc-rpc.agr.gc.ca/gringlobal/accessiondetail?id=57466; https://doi.org/10.1038/s41586-022-04732-y
OT380	A. sativa	AACCDD	PacBio HiFi + HiC	10616194052	48353208	10132162	10482056367	561	134472885	2813	-	+	Saskatchewan, Canada	Breeding line	-	Carries unique 6C/1D translocation	-
PI 182478	A. sativa	AACCDD	PacBio HiFi + HiC	10919320608	49981117	6542492	10680783912	740	238162296	3745	+	+	Turkey	Landrace	-	Turkish hulless landrace	https://npgsweb.ars-grin.gov/gringlobal/accessiondetail?id=1157835
Hâtives des Alpes	A. sativa	AACCDD	PacBio HiFi + HiC	10964486785	52287396	9413413	10816372671	549	148166914	2262	+	+	Switzerland	Landrace	-	Swiss landrace	https://www.swissnationalgenebank.ch/media/attachments/9_Hative_des_Alpes_Variety_Sheet.pdf
Bannister	A. sativa	AACCDD	PacBio HiFi + HiC	10780775837	55674514	8781401	10597625717	599	183207920	4702	+	+	Australia	Cultivar	-	Australian cultivar , tested as WAOAT2354, dual-purpose variety for both grain and hays, released in 2012, still the largest grown oat variety in Australia, semidwarf type, carrying 2A/2C translocation, CCN Res, lower B-gluc, MS bacterial blight, RLL Sus.	https://www.agric.wa.gov.au/grains-research-development/bannister-milling-quality-oat-western-australia
Bingo	A. sativa	AACCDD	PacBio HiFi + HiC	10821144154	57954594	10695734	10645382417	510	175810637	4296	+	+	Poland	Cultivar	-	Polish modern spring cultivar released 2009, commercially successful in Central Europe; very high yielding, wide adaptability, low hull content, high thousend grain weight	https://hr-strzelce.pl/bingo/
OT3098	A. sativa	AACCDD	PacBio HiFi	10856540940	61061032	13055047	10781826216	84	57299793		+	+	Saskatchewan, Canada (Crop Development Centre, University of Saskatchewan)	Breeding line	https://wheat.pw.usda.gov/GG3/sites/default/files/hot_topics_files/PepsiCo_OT3098_v2_genome_release_April_2021.pdf	Breeding line that is high in protein and milling yield, resistance to diseases like crown rust and smut, and good yield potential in a short plant stature (Crop Development Centre, University of Saskatchewan, Canada)	https://wheat.pw.usda.gov/GG3/sites/default/files/hot_topics_files/PepsiCo_OT3098_v2_genome_release_April_2021.pdf
Rhapsody	A. sativa	AACCDD	PacBio HiFi + HiC	10670131586	60738688	12700325	10543304313	475	126872673	2325	+	+	UK (Aberystwyth)	Cultivar	-	Modern high yielding winter oat cultivar from IBERS (UK) with mildew resistance from PC54 (A. sterilis)	https://oats.agricrops.org/varieties/view/Rhapsody
Lion	A. sativa	AACCDD	PacBio HiFi + HiC	10742268269	62947445	12756014	10635678224	458	106633745	1916	+	+	Germany	Cultivar	-	Modern cultivar of Nordsaat Saatzucht (Germany), released 2018, with a breakthrough for low hull content, combined with good agronomic properties	https://www.scandinavia.saaten-union.com/index.cfm/action/varieties/cul/561/v/4602.html
Bilby	A. sativa	AACCDD	PacBio HiFi + HiC	10797078610	78088540	14494110	10648435232	444	148685678	3435	+	+	Australia	Cultivar	-	Australian cultivar, tested as 06204-16, early-medium spring type, dwarf milling oat variety, CCN Sus, high B-gluc, MR bacterial blight, RLL Res, low screenings, high groat %.	https://barenbrug.com.au/files/6/7/8/1/3/HS939_BilbyOats_TechSheets_WA_web_FA.pdf
Leggett	A. sativa	AACCDD	PacBio HiFi + HiC	10979380765	78372766	15167104	10811325237	445	168097928	2803	-	-	AAFC CRC, Canada	Cultivar	-	Pedigree: OT294/Pc94. Canadian milling oat cultivar, Pc94 carrier from A. strigosa, adapted to western Canada.	https://cdnsciencepub.com/doi/pdf/10.4141/CJPS06030
CN 25955	A. occidentalis	AACCDD	PacBio HiFi + HiC	10860399908	92532825	18536602	10739296889	388	121139719	2428	-	+	Morocco (Ouarzazate)	Wild oat	-	CN 25955 A. Occidentalis from the Trans-Atlas region of Morocco, carrying two 1A/1C interchanges	https://pgrc-rpc.agr.gc.ca/gringlobal/accessiondetail?id=22583
GMI423	A. sativa	AACCDD	PacBio HiFi + HiC	10999479000	96200970	16923338	10751791029	340	247719871	5898	+	+	Minneapolis, USA	Cultivar	-	Researched General Mills line from breeding program	-
FM13	A. sativa	AACCDD	PacBio HiFi + HiC	10813572652	108743826	21761584	10692738066	364	120868886	2740	+	+	Spain	Landrace	-	Spanish landrace with unique allele diversity and good adaptation to Mediterranean environments	-
GS7	A. sativa	AACCDD	PacBio HiFi + HiC	10953043066	112977080	32196081	10866338224	207	86723442	2249	+	+	Aberdeen, Idaho	Cultivar	-	First hexaploid sequencing candidate. Western US adaptation, bred at USDA Aberdeen	-
AC Morgan	A. sativa	AACCDD	PacBio HiFi + HiC	10710794730	117844920	21205566	10614295366	366	96533864	1664	-	-	AAFC Lacombe, Canada	Cultivar	-	Pedigree:OT526/OT763. Canadian milling oat cultivar, very high yield, excellent straw strength, adapted to western Canada.	https://cdnsciencepub.com/doi/10.4141/P00-075
Amagalon	A. sativa	AA + CCDD resynthesized A. longiglumis + A. magna	PacBio HiFi + HiC	11436952069	118307911	25232305	11254815813	371	182171256	3795	+	+	University of Minnesota, USA	Synthetic oat	-	Synthetic hexaploid A. magna (CCDD) x A. longiglumis (AA). Developed at USDA St. Paul. Used in breeding as the source for Pc91.	https://doi.org/10.2135/cropsci1984.0011183X002400060064x
Clintland 60	A. sativa	AACCDD	PacBio HiFi + HiC	11029142569	146843466	32025443	10764905719	154	264250150	2161	+	+	Purdue, Indiana	Cultivar	-	Purdue line - caries many rust genes, midseason, good straw strength, medium height, contributes to many pedigrees	https://acsess.onlinelibrary.wiley.com/doi/10.2135/cropsci1978.0011183X001800020049x
Aslak	A. sativa	AACCDD	PacBio HiFi + HiC	10859773845	152113317	35678055	10781791362	177	77998083	894	+	+	Finland	Cultivar	-	Genetics of in vitro culturability and regenerability, doubled haploid	http://doi.org/10.1007/s11240-004-1560-0; https://cdnsciencepub.com/doi/full/10.1139/G08-040
TN1 (PI412441)	A. sterilis	AACCDD	PacBio HiFi + HiC	10884880415	165082787	47877086	10826687142	116	58202773	905	-	+	Turkey (40.0167, 32.4333)	Wild oat		Selected to represent potential cultivar progenitor from Turkish sterilis	https://npgsweb.ars-grin.gov/gringlobal/accessiondetail?id=1311215
Williams	A. sativa	AACCDD	PacBio HiFi + HiC	11107743028	200341358	53866678	10820180463	98	287570265	2717	-	-	Australia	Cultivar	-	Australian cultivar, tested as WAOAT2332, medium-spring type, mid-tall dual purpose variety for both hay and grain, higher beta-glucan than Bannister	https://www.agric.wa.gov.au/oats/williams-milling-quality-oat-western-australia?nopaging=1
TN4 (PI412487)	A. sterilis	AACCDD	PacBio HiFi + HiC	11059807656	273089457	72921866	11016139881	94	43675075	1016	-	+	Turkey (37.6833, 37.7833)	Wild oat		Selected from Turkish sterilis as remote from cultivar progenitors	https://npgsweb.ars-grin.gov/gringlobal/accessiondetail?id=1311261
BYU132/CN 19328	A. eriantha	CC	PacBio + Illumina + HiC								-	+	Algeria	Wild oat	https://doi.org/10.1186/s12915-019-0712-y	Wild oat from Algeria used by Maughan, et al., 2019	https://pgrc-rpc.agr.gc.ca/gringlobal/accessiondetail?id=31540; https://doi.org/10.1186/s12915-019-0712-y
Cc7277	A. atlantica	AA	PacBio + Illumina + HiC								-	+		Wild oat	https://doi.org/10.1186/s12915-019-0712-y	Accession M73 which was collected 13 km north of Ounagha, Morocco.	https://doi.org/10.1186/s12915-019-0712-y
*More pedigree data at:	https://oat.triticeaetoolbox.org/

## Sheet: Table S2
Supplementary Table S2: Gene expression statistics of the 23 oat lines for which RNA-Seq data was available
		Amount of expressed genes per line and tissue in %
Line	total genes	leaf	embryo	root	nod	panicle	caryopsis
Clintland60	104433	59.2696	57.478	67.11	60.545	58.8071	57.4521
GMI423	104689	58.3423	61.5757	65.4749	60.1878	57.7272	57.604
A. insularis BYU209	70178	61.9767	61.2984	65.9979	61.6276	60.3921	58.1692
Gehl	95308	61.0463	64.3125	65.6933	63.1175	59.1745	59.6865
Hâtives des Alpes	105095	61.6138	60.5633	62.179	59.1636	56.369	57.1074
Bannister	105187	56.7874	59.1651	66.8752	59.2811	57.4691	58.3979
GS7	104597	60.3191	58.9415	65.1414	59.6069	57.2445	57.9386
OT3098	104109	60.0976	61.036	66.0519	61.6709	58.872	63.7966
Rhapsody	104273	61.2786	61.9489	64.053	59.6147	58.4495	59.5389
PI182478	104244	60.3622	63.4578	64.0315	58.9751	58.836	56.1404
HiFI	103254	57.5987	60.4548	65.3389	57.712	57.9067	59.1638
Sang	99815	60.4518	63.0346	64.7358	57.5244	58.4411	62.3293
Aslak	104504	60.6608	63.365	65.2482	57.704	56.9088	58.392
Bilby	104741	59.9355	60.6439	66.3274	59.6414	59.6519	59.8008
A. longiglumis CN58138	36468	61.9694	62.6769	67.3522	60.7766	58.3278	62.7317
Park	104801	59.7542	61.8086	65.2589	59.7552	59.2819	56.1836
Amagalon	105260	55.8598	59.9591	63.0828	55.6232	56.5086	56.5153
Lion	104421	59.7907	60.0176	65.4648	59.7255	57.837	58.72
Delfin	104255	60.8124	62.1639	64.3796	61.3122	59.5204	58.4893
Victoria	104628	61.4482	61.214	64.3671	59.1629	55.4861	56.2392
Bingo	104287	59.5952	62.5505	63.332	57.429	59.6757	58.4819
FM13	104494	60.8456	62.2792	65.5263	58.4483	58.2359	58.0234
Nicolas	95950	61.7718	62.7639	66.6806	60.395	59.5091	59.9145
	mean expression per line and tissue
Line	leaf	embryo	root	internode	panicle	caryopsis
Clintland60	150.093	115.569	270.526	226.024	172.988	142.357
GMI423	140.793	176.352	143.623	220.068	155.996	145.335
A. insularis BYU209	166.76	111.297	175.838	190.046	156.673	141.273
Gehl	171.454	159.049	155.663	185.628	119.669	120.864
Hâtives des Alpes	246.901	158.066	165.614	284.688	196.603	154.82
Bannister	124.93	111.607	232.957	143.103	128.617	104.269
GS7	202.631	156.637	264.669	231.479	157.043	172.068
OT3098	164.801	217.521	198.793	279.787	148.02	310.608
Rhapsody	170.429	125.818	134.949	143.148	117.322	120.963
PI182478	190.038	135.144	134.613	195.917	125.828	76.1535
HiFI	105.054	121.064	180.089	138.928	101.96	108.263
Sang	163.298	225.656	177.984	199.732	180.199	267.495
Aslak	164.026	172.61	229.244	184.983	116.105	135.914
Bilby	173.606	121.892	203.116	176.747	117.459	153.522
A. longiglumis CN58138	315.74	229.729	375.715	319.2	219.65	255.847
Park	178.639	195.168	194.094	238.926	208.584	135.55
Amagalon	94.0485	91.7242	124.422	95.2654	110.775	111.089
Lion	213.154	117.08	211.248	180.848	158.177	143.834
Delfin	170.605	156.464	110.465	183.322	155.433	107.267
Victoria	193.332	158.229	171.848	161.62	145.084	102.813
Bingo	157.712	123.088	112.801	134.165	139.049	95.2935
FM13	182.975	168.289	168.098	155.479	184.813	128.414
Nicolas	262.771	201.75	253.324	253.673	183.815	237.546
Expression Breadth
	% genes expressed in n number of tissue						% gene expressed in any tissue
	n=1	n=2	n=3	n=4	n=5	n=6	n=1,2,3,4,5 or 6
Clintland60	77.7934	9.46636	6.19919	5.33931	5.58731	6.77755	44.4237
GMI423	77.2259	8.99808	5.76469	5.19348	5.82487	7.16408	44.2807
A. insularis BYU209	77.426	7.66337	6.05745	5.09704	5.16544	6.92525	46.5174
Gehl	78.6629	8.20498	5.99215	5.07408	5.70361	7.32362	46.3644
Hâtives des Alpes	75.9275	7.8548	6.23436	5.29426	5.74338	6.98796	43.8127
Bannister	76.7329	8.849	6.10532	5.32385	5.57293	6.6377	44.2441
GS7	76.5615	8.27844	5.97818	5.28313	5.89118	7.24017	43.8904
OT3098	78.6109	9.13081	5.69883	4.76712	5.29925	6.79096	46.9239
Rhapsody	77.4419	8.57077	6.00923	5.0713	5.41655	6.83015	45.5439
PI182478	76.9186	7.95633	6.20755	5.3912	5.79314	7.33663	44.2337
HiFI	76.9084	9.08439	6.20605	4.96155	5.71406	6.71645	44.2259
Sang	77.6707	8.45664	5.96604	5.03732	5.56329	7.12117	45.5262
Aslak	77.1224	8.48197	6.05049	5.23425	5.68495	6.77103	44.8997
Bilby	77.6057	8.11335	6.61823	5.12693	5.38471	6.44351	45.919
A. longiglumis CN58138	78.1397	7.91379	5.98059	4.89744	5.24021	6.3398	47.7679
Park	77.0203	8.25851	6.25471	5.25949	5.59918	6.79097	44.8574
Amagalon	75.0808	8.76876	6.02413	5.31256	5.84458	7.36842	41.7623
Lion	77.3044	8.4868	6.43836	5.44622	5.5937	6.55711	44.7822
Delfin	77.6414	8.54252	6.0352	5.0952	5.11918	6.79296	46.0563
Victoria	76.4193	8.6172	5.86745	5.26819	5.68873	6.8605	44.1173
Bingo	76.511	7.84757	6.27979	5.28254	5.65459	6.48787	44.9586
FM13	77.7002	8.43398	6.48171	5.51132	5.73526	6.74106	44.7968
Nicolas	79.0193	8.84315	6.12402	5.29651	5.64356	7.19229	45.9197

## Sheet: Table S3
Supplementary Table S3: Summary statistics of the gene annotation and Busco assessment
		# Genes/subgenomes						BUSCO
Species	Line	A	C	D	total	contigs	total	complete %	single copy	duplicated	exact_duplicated	triples	above_3	fragmented	missing	total
A. sativa	Aslak	37960	34717	38049	110726	7151	117877	98.8562	116	4724	575	3837	312	3	53	4896
A. sativa	Victoria	34725	35618	36132	106475	2385	108860	98.8971	115	4727	652	3779	296	5	49	4896
A. sativa	Bannister	37231	36299	37806	111336	13518	124854	98.8154	102	4736	662	3651	423	7	51	4896
A. sativa	Bilby	38300	34892	37583	110775	12688	123463	98.9788	106	4740	634	3780	326	3	47	4896
A. sativa	Bingo	38020	34663	37688	110371	17661	128032	98.8971	111	4731	595	3828	308	5	49	4896
A. sativa	Clintland60	37664	34733	38119	110516	12283	122799	98.8562	102	4738	574	3751	413	4	52	4896
A. sativa	Delfin	38299	34511	37491	110301	6788	117089	98.7949	113	4724	606	3816	302	6	53	4896
A. sativa	Sang	35843	33949	35733	105525	2360	107885	98.4273	558	4261	945	3052	264	16	61	4896
A. sativa	FM13	38246	34835	37476	110557	11280	121837	98.8562	114	4726	564	3849	313	4	52	4896
A. sativa	Gehl	32460	33343	35164	100967	6880	107847	98.6111	527	4301	1093	2907	301	16	52	4896
A. sativa	GMI423	38333	34726	37715	110774	26062	136836	98.7949	119	4718	572	3838	308	7	52	4896
A. sativa	GS7	38131	34749	37972	110852	8660	119512	98.8971	105	4737	579	3850	308	6	48	4896
A. sativa	Hâtives des Alpes	38383	35001	37968	111352	7531	118883	98.8766	106	4735	608	3803	324	6	49	4896
A. sativa	HiFi	36056	36112	37101	109269	9236	118505	98.8154	118	4720	582	3825	313	4	54	4896
A. sativa	Lion	38097	34508	37703	110308	7876	118184	98.9379	115	4729	645	3769	315	3	49	4896
A. sativa	Rhapsody	36112	36420	37820	110352	10506	120858	98.9175	109	4734	605	3806	323	5	48	4896
A. sativa	Nicolas	33034	33681	35004	101719	6637	108356	98.7949	500	4337	1115	2918	304	6	53	4896
A. sativa	OT3098	36909	34481	38805	110195	1057	111252	98.8971	100	4742	613	3828	301	6	48	4896
A. sativa	OT380	36099	35843	32290	104232	8482	112714	98.6928	145	4687	725	3664	298	5	59	4896
A. sativa	Park	38387	34695	37793	110875	5723	116598	98.8358	120	4719	680	3715	324	5	52	4896
A. sativa	PI182478	38266	34541	37512	110319	12161	122480	98.9175	102	4741	633	3625	483	4	49	4896
synthetic (A. magna + A. longiglumis)	Amagalon	36625	32490	42369	111484	14284	125768	98.8766	105	4736	453	3947	336	2	53	4896
A. byzantina	PI258586	34416	35403	36303	106122	4292	110414	99.0196	246	4602	842	3383	377	2	46	4896
A. occidentalis	CN25955	31781	36866	36125	104772	7280	112052	98.7541	127	4708	638	3770	300	4	57	4896
A. eriantha	BYU132/CN19328		36204		36204	668	36872	96.5278	4482	244	217	21	6	28	142	4896
A. sterilis	TN1	36627	32818	36022	105467	3120	108587	98.652	125	4705	664	3740	301	5	61	4896
A. sterilis	TN4	38544	35449	38020	112013	5156	117169	98.8971	96	4746	475	3956	315	3	51	4896
A. longiglumis	CN58138	38822			38822	946	39768	97.1405	4519	237	200	26	11	23	117	4896
A. atlantica	Cc7277	37442			37442	2311	39753	96.8342	4486	255	216	23	16	23	132	4896
A. insularis	BYU209		36109	38289	74398	2297	76695	98.7337	403	4431	4128	166	137	5	57	4896
	Average	36713.4	34872.1	37221.7		8582.41	114651	98.7751	294.656	4541.38	656.562	3561.16	323.656	5.59375	54.375	4896
	Average Percentage								6.01831	92.7568	13.4102	72.736	6.61063	0.114251	1.1106
		106463	average per hexaploid genome
		36269	average per subgenome

## Sheet: Table S4
Supplementary Table S4: Functional enrichment analysis results of the core, cloud and shell genes
Description	GeneRatio	BgRatio	pvalue	p.adjust	qvalue	geneID	Count	Set_name	Level
Chromatin organisation	1271/12585	3220/53018	1.18598e-93	3.32074e-92	2.24712e-92	N0.HOG0094384/NUn.HOG0102081/NUn.HOG0102119/NUn.HOG0102170/NUn.HOG0102171/NUn.HOG0102173/NUn.HOG0102192/NUn.HOG0102203/NUn.HOG0102206/NUn.HOG0102219/NUn.HOG0102293/NUn.HOG0102302/NUn.HOG0102343/NUn.HOG0102379/NUn.HOG0102426/NUn.HOG0102430/NUn.HOG0102466/NUn.HOG0102473/NUn.HOG0102678/NUn.HOG0102696/NUn.HOG0102825/NUn.HOG0102832/NUn.HOG0102932/NUn.HOG0103068/NUn.HOG0103153/NUn.HOG0103171/NUn.HOG010…	1271	Cloud	level1
Photosynthesis	418/12585	1265/53018	2.0125e-14	2.8175e-13	1.90658e-13	N0.HOG0008779/NUn.HOG0102135/NUn.HOG0102148/NUn.HOG0102216/NUn.HOG0102463/NUn.HOG0102505/NUn.HOG0102514/NUn.HOG0102643/NUn.HOG0102644/NUn.HOG0102710/NUn.HOG0102764/NUn.HOG0102965/NUn.HOG0103072/NUn.HOG0103073/NUn.HOG0103487/NUn.HOG0103704/NUn.HOG0103900/NUn.HOG0103938/NUn.HOG0104240/NUn.HOG0104242/NUn.HOG0104468/NUn.HOG0104469/NUn.HOG0104580/NUn.HOG0104823/NUn.HOG0105052/NUn.HOG0105525/NUn.HOG010…	418	Cloud	level1
Vesicle trafficking	429/12585	1524/53018	3.09249e-05	0.000288632	0.000195315	N0.HOG0088031/NUn.HOG0102136/NUn.HOG0102321/NUn.HOG0102323/NUn.HOG0102337/NUn.HOG0102360/NUn.HOG0102481/NUn.HOG0102911/NUn.HOG0102958/NUn.HOG0103230/NUn.HOG0103287/NUn.HOG0103553/NUn.HOG0103639/NUn.HOG0103666/NUn.HOG0103941/NUn.HOG0103951/NUn.HOG0104231/NUn.HOG0104460/NUn.HOG0104532/NUn.HOG0104587/NUn.HOG0104621/NUn.HOG0104693/NUn.HOG0104716/NUn.HOG0104887/NUn.HOG0105064/NUn.HOG0105097/NUn.HOG010…	429	Cloud	level1
Cell division	484/12585	1758/53018	0.000100791	0.000705538	0.000477432	N0.HOG0094066/NUn.HOG0102112/NUn.HOG0102125/NUn.HOG0102285/NUn.HOG0102378/NUn.HOG0102533/NUn.HOG0102702/NUn.HOG0102808/NUn.HOG0102961/NUn.HOG0103286/NUn.HOG0103397/NUn.HOG0103420/NUn.HOG0103489/NUn.HOG0103567/NUn.HOG0104041/NUn.HOG0104072/NUn.HOG0104264/NUn.HOG0104356/NUn.HOG0104378/NUn.HOG0104506/NUn.HOG0104609/NUn.HOG0104639/NUn.HOG0104669/NUn.HOG0104671/NUn.HOG0104775/NUn.HOG0104948/NUn.HOG010…	484	Cloud	level1
Amino acid metabolism	241/12585	846/53018	0.000753046	0.00421706	0.00285365	NUn.HOG0102158/NUn.HOG0102450/NUn.HOG0102652/NUn.HOG0102676/NUn.HOG0102677/NUn.HOG0102809/NUn.HOG0102963/NUn.HOG0103220/NUn.HOG0103554/NUn.HOG0103623/NUn.HOG0104326/NUn.HOG0104507/NUn.HOG0104622/NUn.HOG0105211/NUn.HOG0105262/NUn.HOG0105310/NUn.HOG0105399/NUn.HOG0105470/NUn.HOG0105503/NUn.HOG0105504/NUn.HOG0105692/NUn.HOG0105788/NUn.HOG0106128/NUn.HOG0106642/NUn.HOG0106651/NUn.HOG0107207/NUn.HOG01…	241	Cloud	level1
Solute transport	1107/12585	4321/53018	0.00137767	0.00642913	0.00435054	N0.HOG0008594/N0.HOG0093722/N0.HOG0093906/NUn.HOG0102088/NUn.HOG0102100/NUn.HOG0102220/NUn.HOG0102221/NUn.HOG0102227/NUn.HOG0102292/NUn.HOG0102311/NUn.HOG0102414/NUn.HOG0102416/NUn.HOG0102480/NUn.HOG0102511/NUn.HOG0102524/NUn.HOG0102573/NUn.HOG0102730/NUn.HOG0102737/NUn.HOG0102859/NUn.HOG0102879/NUn.HOG0102918/NUn.HOG0102960/NUn.HOG0102983/NUn.HOG0103017/NUn.HOG0103092/NUn.HOG0103100/NUn.HOG01031…	1107	Cloud	level1
Nucleotide metabolism	106/12585	349/53018	0.0026216	0.0104864	0.00709605	NUn.HOG0102126/NUn.HOG0102198/NUn.HOG0102316/NUn.HOG0102346/NUn.HOG0102981/NUn.HOG0104156/NUn.HOG0104385/NUn.HOG0104544/NUn.HOG0104991/NUn.HOG0105917/NUn.HOG0106272/NUn.HOG0106703/NUn.HOG0107253/NUn.HOG0107278/NUn.HOG0107614/NUn.HOG0107641/NUn.HOG0107671/NUn.HOG0108486/NUn.HOG0108508/NUn.HOG0108555/NUn.HOG0108609/NUn.HOG0108933/NUn.HOG0109017/NUn.HOG0109062/NUn.HOG0110348/NUn.HOG0110378/NUn.HOG01…	106	Cloud	level1
Carbohydrate metabolism	247/12585	904/53018	0.00650433	0.0227652	0.015405	NUn.HOG0102525/NUn.HOG0102753/NUn.HOG0103482/NUn.HOG0103709/NUn.HOG0103850/NUn.HOG0103967/NUn.HOG0103987/NUn.HOG0104007/NUn.HOG0104109/NUn.HOG0104798/NUn.HOG0104921/NUn.HOG0105012/NUn.HOG0105131/NUn.HOG0105677/NUn.HOG0106076/NUn.HOG0106252/NUn.HOG0106479/NUn.HOG0106482/NUn.HOG0106609/NUn.HOG0106648/NUn.HOG0106787/NUn.HOG0107204/NUn.HOG0107255/NUn.HOG0107312/NUn.HOG0107329/NUn.HOG0107785/NUn.HOG01…	247	Cloud	level1
Protein modification	784/8325	3926/53018	7.3779e-14	2.06581e-12	1.00961e-12	N0.HOG0004198/N0.HOG0006376/N0.HOG0006385/N0.HOG0006890/N0.HOG0006931/N0.HOG0006932/N0.HOG0007063/N0.HOG0007223/N0.HOG0007895/N0.HOG0008503/N0.HOG0008788/N0.HOG0009199/N0.HOG0009768/N0.HOG0010182/N0.HOG0010268/N0.HOG0010313/N0.HOG0010400/N0.HOG0010401/N0.HOG0010428/N0.HOG0010724/N0.HOG0010911/N0.HOG0010949/N0.HOG0011063/N0.HOG0011245/N0.HOG0011246/N0.HOG0011250/N0.HOG0011335/N0.HOG0011341/N0.HOG0…	784	Core	level1
Cell wall organisation	386/8325	1831/53018	3.53437e-10	4.94812e-09	2.41826e-09	N0.HOG0004204/N0.HOG0006017/N0.HOG0006838/N0.HOG0006840/N0.HOG0007559/N0.HOG0007801/N0.HOG0008058/N0.HOG0008668/N0.HOG0008920/N0.HOG0008954/N0.HOG0009201/N0.HOG0009342/N0.HOG0009938/N0.HOG0010387/N0.HOG0010645/N0.HOG0011952/N0.HOG0011961/N0.HOG0012258/N0.HOG0012276/N0.HOG0012504/N0.HOG0012541/N0.HOG0012641/N0.HOG0012645/N0.HOG0012660/N0.HOG0012688/N0.HOG0012707/N0.HOG0012718/N0.HOG0012789/N0.HOG0…	386	Core	level1
RNA processing	495/8325	2481/53018	4.40303e-09	4.1095e-08	2.0084e-08	N0.HOG0005999/N0.HOG0006680/N0.HOG0007014/N0.HOG0007060/N0.HOG0007061/N0.HOG0007103/N0.HOG0007224/N0.HOG0007225/N0.HOG0007391/N0.HOG0007573/N0.HOG0007651/N0.HOG0007652/N0.HOG0007687/N0.HOG0007688/N0.HOG0008436/N0.HOG0008527/N0.HOG0009018/N0.HOG0009806/N0.HOG0009837/N0.HOG0010235/N0.HOG0010236/N0.HOG0010319/N0.HOG0010369/N0.HOG0010955/N0.HOG0011324/N0.HOG0011542/N0.HOG0011636/N0.HOG0012007/N0.HOG0…	495	Core	level1
Solute transport	806/8325	4321/53018	2.86305e-08	2.00414e-07	9.79465e-08	N0.HOG0004187/N0.HOG0005042/N0.HOG0005625/N0.HOG0005626/N0.HOG0005627/N0.HOG0005752/N0.HOG0006196/N0.HOG0006320/N0.HOG0006497/N0.HOG0006510/N0.HOG0007504/N0.HOG0007524/N0.HOG0007600/N0.HOG0007938/N0.HOG0008014/N0.HOG0008015/N0.HOG0008020/N0.HOG0008025/N0.HOG0008322/N0.HOG0008519/N0.HOG0008546/N0.HOG0009216/N0.HOG0009727/N0.HOG0009728/N0.HOG0009733/N0.HOG0009869/N0.HOG0010808/N0.HOG0010859/N0.HOG0…	806	Core	level1
Vesicle trafficking	310/8325	1524/53018	6.14128e-07	3.43911e-06	1.68077e-06	N0.HOG0005441/N0.HOG0005443/N0.HOG0006860/N0.HOG0006861/N0.HOG0007389/N0.HOG0007580/N0.HOG0007751/N0.HOG0007904/N0.HOG0008842/N0.HOG0009681/N0.HOG0010183/N0.HOG0010184/N0.HOG0010851/N0.HOG0011211/N0.HOG0012613/N0.HOG0012683/N0.HOG0012728/N0.HOG0012740/N0.HOG0012741/N0.HOG0012748/N0.HOG0012762/N0.HOG0012810/N0.HOG0012887/N0.HOG0012938/N0.HOG0013092/N0.HOG0013105/N0.HOG0013166/N0.HOG0013184/N0.HOG0…	310	Core	level1
Coenzyme metabolism	188/8325	871/53018	2.42348e-06	1.13096e-05	5.52724e-06	N0.HOG0006991/N0.HOG0007189/N0.HOG0007271/N0.HOG0007272/N0.HOG0007713/N0.HOG0008847/N0.HOG0009695/N0.HOG0009745/N0.HOG0009846/N0.HOG0010328/N0.HOG0011378/N0.HOG0011404/N0.HOG0012493/N0.HOG0012502/N0.HOG0012569/N0.HOG0012617/N0.HOG0012706/N0.HOG0012745/N0.HOG0012839/N0.HOG0013036/N0.HOG0013065/N0.HOG0013174/N0.HOG0013634/N0.HOG0013671/N0.HOG0013674/N0.HOG0013713/N0.HOG0013739/N0.HOG0013893/N0.HOG0…	188	Core	level1
Plant organogenesis	121/8325	534/53018	1.47107e-05	5.88428e-05	2.87578e-05	N0.HOG0009243/N0.HOG0010302/N0.HOG0010790/N0.HOG0011246/N0.HOG0011249/N0.HOG0012078/N0.HOG0012174/N0.HOG0012244/N0.HOG0012300/N0.HOG0012323/N0.HOG0012517/N0.HOG0012566/N0.HOG0012705/N0.HOG0012924/N0.HOG0013278/N0.HOG0013282/N0.HOG0013408/N0.HOG0013540/N0.HOG0013578/N0.HOG0013591/N0.HOG0013771/N0.HOG0013812/N0.HOG0013815/N0.HOG0013830/N0.HOG0013912/N0.HOG0013972/N0.HOG0014275/N0.HOG0014373/N0.HOG0…	121	Core	level1
Cell division	336/8325	1758/53018	5.47312e-05	0.000191559	9.36191e-05	N0.HOG0006931/N0.HOG0006932/N0.HOG0007095/N0.HOG0007507/N0.HOG0008639/N0.HOG0008640/N0.HOG0009186/N0.HOG0009199/N0.HOG0009309/N0.HOG0009428/N0.HOG0009467/N0.HOG0009533/N0.HOG0009593/N0.HOG0009981/N0.HOG0010163/N0.HOG0010318/N0.HOG0010407/N0.HOG0010444/N0.HOG0011141/N0.HOG0011234/N0.HOG0011548/N0.HOG0012039/N0.HOG0012151/N0.HOG0012282/N0.HOG0012689/N0.HOG0012690/N0.HOG0012774/N0.HOG0012883/N0.HOG0…	336	Core	level1
Multi-process regulation	324/8325	1709/53018	0.000135146	0.000420456	0.000205486	N0.HOG0007423/N0.HOG0007804/N0.HOG0007805/N0.HOG0008574/N0.HOG0009143/N0.HOG0009575/N0.HOG0010837/N0.HOG0011028/N0.HOG0011176/N0.HOG0011770/N0.HOG0012176/N0.HOG0012292/N0.HOG0012441/N0.HOG0012608/N0.HOG0012650/N0.HOG0012802/N0.HOG0012940/N0.HOG0012993/N0.HOG0013082/N0.HOG0013204/N0.HOG0013214/N0.HOG0013227/N0.HOG0013239/N0.HOG0013320/N0.HOG0013343/N0.HOG0013358/N0.HOG0013392/N0.HOG0013400/N0.HOG0…	324	Core	level1
Amino acid metabolism	168/8325	846/53018	0.000666812	0.00186707	0.000912479	N0.HOG0006679/N0.HOG0006680/N0.HOG0007352/N0.HOG0007353/N0.HOG0007594/N0.HOG0008131/N0.HOG0010161/N0.HOG0010288/N0.HOG0010648/N0.HOG0011585/N0.HOG0011779/N0.HOG0012293/N0.HOG0012357/N0.HOG0012374/N0.HOG0012440/N0.HOG0012602/N0.HOG0012744/N0.HOG0012807/N0.HOG0012877/N0.HOG0013000/N0.HOG0013277/N0.HOG0013299/N0.HOG0013505/N0.HOG0013694/N0.HOG0013706/N0.HOG0013796/N0.HOG0013864/N0.HOG0013964/N0.HOG0…	168	Core	level1
External stimuli response	205/8325	1070/53018	0.00124458	0.00316801	0.00154828	N0.HOG0007453/N0.HOG0007804/N0.HOG0008400/N0.HOG0009692/N0.HOG0011733/N0.HOG0012207/N0.HOG0012522/N0.HOG0012650/N0.HOG0012712/N0.HOG0012841/N0.HOG0012880/N0.HOG0012954/N0.HOG0013007/N0.HOG0013160/N0.HOG0013183/N0.HOG0013192/N0.HOG0013575/N0.HOG0013615/N0.HOG0013689/N0.HOG0013877/N0.HOG0013894/N0.HOG0013981/N0.HOG0014038/N0.HOG0014117/N0.HOG0014134/N0.HOG0014229/N0.HOG0014232/N0.HOG0014289/N0.HOG0…	205	Core	level1
Nucleotide metabolism	74/8325	349/53018	0.00384424	0.00828099	0.0040471	N0.HOG0006846/N0.HOG0006847/N0.HOG0009502/N0.HOG0009745/N0.HOG0010040/N0.HOG0011284/N0.HOG0012666/N0.HOG0012852/N0.HOG0012859/N0.HOG0012908/N0.HOG0013599/N0.HOG0013929/N0.HOG0014088/N0.HOG0014167/N0.HOG0014169/N0.HOG0014186/N0.HOG0014187/N0.HOG0014823/N0.HOG0014901/N0.HOG0014945/N0.HOG0014990/N0.HOG0015320/N0.HOG0015723/N0.HOG0015759/N0.HOG0015904/N0.HOG0016171/N0.HOG0016239/N0.HOG0016377/N0.HOG0…	74	Core	level1
Carbohydrate metabolism	172/8325	904/53018	0.00384474	0.00828099	0.0040471	N0.HOG0004951/N0.HOG0004952/N0.HOG0004954/N0.HOG0006630/N0.HOG0007037/N0.HOG0007038/N0.HOG0007277/N0.HOG0007545/N0.HOG0007786/N0.HOG0008398/N0.HOG0009927/N0.HOG0010211/N0.HOG0010460/N0.HOG0010794/N0.HOG0012013/N0.HOG0012136/N0.HOG0012209/N0.HOG0012303/N0.HOG0012373/N0.HOG0012775/N0.HOG0013163/N0.HOG0013228/N0.HOG0013307/N0.HOG0013335/N0.HOG0013405/N0.HOG0013514/N0.HOG0013525/N0.HOG0013588/N0.HOG0…	172	Core	level1
Cytoskeleton organisation	195/8325	1059/53018	0.00899773	0.0179955	0.00879477	N0.HOG0003200/N0.HOG0003203/N0.HOG0003206/N0.HOG0003207/N0.HOG0004927/N0.HOG0004929/N0.HOG0006281/N0.HOG0006916/N0.HOG0007278/N0.HOG0007279/N0.HOG0009309/N0.HOG0011654/N0.HOG0012053/N0.HOG0012160/N0.HOG0012259/N0.HOG0012267/N0.HOG0012274/N0.HOG0012279/N0.HOG0012499/N0.HOG0012711/N0.HOG0012773/N0.HOG0012837/N0.HOG0012840/N0.HOG0012918/N0.HOG0013025/N0.HOG0013394/N0.HOG0013416/N0.HOG0013492/N0.HOG0…	195	Core	level1
Nutrient uptake	125/8325	666/53018	0.0180134	0.0336249	0.0164332	N0.HOG0005042/N0.HOG0006196/N0.HOG0007553/N0.HOG0007600/N0.HOG0009874/N0.HOG0010808/N0.HOG0011423/N0.HOG0011733/N0.HOG0012661/N0.HOG0012679/N0.HOG0012791/N0.HOG0012911/N0.HOG0012946/N0.HOG0013192/N0.HOG0013299/N0.HOG0013411/N0.HOG0013538/N0.HOG0013562/N0.HOG0013592/N0.HOG0013693/N0.HOG0013968/N0.HOG0013993/N0.HOG0014119/N0.HOG0014297/N0.HOG0014377/N0.HOG0015054/N0.HOG0015326/N0.HOG0015382/N0.HOG0…	125	Core	level1
Phytohormone action	1406/32108	2138/53018	2.30777e-07	6.46175e-06	6.07308e-06	N0.HOG0004617/N0.HOG0004619/N0.HOG0004623/N0.HOG0004627/N0.HOG0004999/N0.HOG0005000/N0.HOG0005002/N0.HOG0005003/N0.HOG0005004/N0.HOG0005185/N0.HOG0005186/N0.HOG0005191/N0.HOG0005239/N0.HOG0005241/N0.HOG0005444/N0.HOG0005445/N0.HOG0005446/N0.HOG0005447/N0.HOG0005448/N0.HOG0005764/N0.HOG0005765/N0.HOG0005766/N0.HOG0005767/N0.HOG0005768/N0.HOG0006045/N0.HOG0007096/N0.HOG0007097/N0.HOG0007438/N0.HOG0…	1406	Shell	level1
Secondary metabolism	467/32108	681/53018	7.60272e-06	0.000106438	0.000100036	N0.HOG0003695/N0.HOG0003696/N0.HOG0003697/N0.HOG0003698/N0.HOG0003699/N0.HOG0003701/N0.HOG0003702/N0.HOG0003705/N0.HOG0003708/N0.HOG0003715/N0.HOG0004937/N0.HOG0004938/N0.HOG0004941/N0.HOG0004942/N0.HOG0004944/N0.HOG0005027/N0.HOG0005028/N0.HOG0005029/N0.HOG0005030/N0.HOG0005031/N0.HOG0005032/N0.HOG0005033/N0.HOG0005035/N0.HOG0005036/N0.HOG0005348/N0.HOG0005917/N0.HOG0006045/N0.HOG0006876/N0.HOG0…	467	Shell	level1
Protein homeostasis	2693/32108	4312/53018	0.00410241	0.0382891	0.035986	N0.HOG0003804/N0.HOG0003805/N0.HOG0003806/N0.HOG0003807/N0.HOG0003809/N0.HOG0003811/N0.HOG0003812/N0.HOG0003813/N0.HOG0004313/N0.HOG0004314/N0.HOG0004315/N0.HOG0004320/N0.HOG0004324/N0.HOG0004325/N0.HOG0004326/N0.HOG0004331/N0.HOG0004556/N0.HOG0004557/N0.HOG0004558/N0.HOG0004559/N0.HOG0004560/N0.HOG0004857/N0.HOG0004858/N0.HOG0004861/N0.HOG0004862/N0.HOG0004863/N0.HOG0004864/N0.HOG0004865/N0.HOG0…	2693	Shell	level1
chromatin structure	960/12585	1976/53018	1.10973e-132	1.26509e-130	1.01628e-130	N0.HOG0094384/NUn.HOG0102081/NUn.HOG0102119/NUn.HOG0102170/NUn.HOG0102171/NUn.HOG0102173/NUn.HOG0102203/NUn.HOG0102206/NUn.HOG0102293/NUn.HOG0102302/NUn.HOG0102343/NUn.HOG0102426/NUn.HOG0102430/NUn.HOG0102466/NUn.HOG0102696/NUn.HOG0102832/NUn.HOG0103231/NUn.HOG0103521/NUn.HOG0103548/NUn.HOG0103599/NUn.HOG0103600/NUn.HOG0103681/NUn.HOG0104092/NUn.HOG0104110/NUn.HOG0104117/NUn.HOG0104121/NUn.HOG010…	960	Cloud	level2
photophosphorylation	347/12585	981/53018	8.96013e-17	5.10727e-15	4.1028e-15	N0.HOG0008779/NUn.HOG0102135/NUn.HOG0102148/NUn.HOG0102216/NUn.HOG0102463/NUn.HOG0102643/NUn.HOG0102644/NUn.HOG0102764/NUn.HOG0102965/NUn.HOG0103072/NUn.HOG0103073/NUn.HOG0103487/NUn.HOG0103900/NUn.HOG0103938/NUn.HOG0104240/NUn.HOG0104242/NUn.HOG0104468/NUn.HOG0104469/NUn.HOG0104580/NUn.HOG0104823/NUn.HOG0105052/NUn.HOG0105525/NUn.HOG0105824/NUn.HOG0106202/NUn.HOG0106342/N0.HOG0094487/NUn.HOG0106…	347	Cloud	level2
microtubular network	127/12585	384/53018	1.99868e-05	0.000759499	0.000610124	NUn.HOG0102285/NUn.HOG0103032/NUn.HOG0103146/NUn.HOG0103397/NUn.HOG0103402/NUn.HOG0103743/NUn.HOG0104271/NUn.HOG0104976/NUn.HOG0105838/NUn.HOG0105880/NUn.HOG0106480/NUn.HOG0107257/NUn.HOG0107422/NUn.HOG0107503/NUn.HOG0107599/NUn.HOG0107654/NUn.HOG0107798/NUn.HOG0107860/NUn.HOG0107906/NUn.HOG0108034/NUn.HOG0108065/NUn.HOG0108070/NUn.HOG0108201/NUn.HOG0108537/NUn.HOG0108588/NUn.HOG0108857/NUn.HOG01…	127	Cloud	level2
cytokinesis	99/12585	291/53018	4.54605e-05	0.00129563	0.00104081	NUn.HOG0102112/NUn.HOG0102125/NUn.HOG0102285/NUn.HOG0102961/NUn.HOG0103397/NUn.HOG0104072/NUn.HOG0104356/NUn.HOG0104948/NUn.HOG0105832/NUn.HOG0106038/NUn.HOG0106462/NUn.HOG0106480/NUn.HOG0106765/NUn.HOG0107257/NUn.HOG0107503/NUn.HOG0107599/NUn.HOG0107798/NUn.HOG0108131/NUn.HOG0108577/NUn.HOG0108817/NUn.HOG0109485/NUn.HOG0109488/NUn.HOG0110396/NUn.HOG0110458/NUn.HOG0110524/NUn.HOG0110720/NUn.HOG01…	99	Cloud	level2
pyrimidines	42/12585	106/53018	0.000198351	0.00452241	0.00363296	NUn.HOG0102346/NUn.HOG0104991/NUn.HOG0105917/NUn.HOG0107614/NUn.HOG0108486/NUn.HOG0108508/NUn.HOG0108933/NUn.HOG0110725/NUn.HOG0110936/NUn.HOG0113228/NUn.HOG0113358/NUn.HOG0113822/NUn.HOG0113970/NUn.HOG0114277/NUn.HOG0114281/NUn.HOG0114687/NUn.HOG0115866/NUn.HOG0115915/NUn.HOG0116017/NUn.HOG0116242/NUn.HOG0116519/NUn.HOG0117876/NUn.HOG0118503/NUn.HOG0118566/NUn.HOG0118654/NUn.HOG0119082/NUn.HOG01…	42	Cloud	level2
phosphoinositide signalling	104/12585	331/53018	0.000843991	0.0160358	0.012882	NUn.HOG0102147/NUn.HOG0102984/NUn.HOG0103079/NUn.HOG0103757/NUn.HOG0104339/NUn.HOG0104600/NUn.HOG0104605/NUn.HOG0105362/NUn.HOG0106660/NUn.HOG0107917/NUn.HOG0108115/NUn.HOG0108205/NUn.HOG0108809/NUn.HOG0109022/NUn.HOG0109042/NUn.HOG0109236/NUn.HOG0109345/NUn.HOG0109628/NUn.HOG0111533/NUn.HOG0111640/NUn.HOG0111853/NUn.HOG0111998/NUn.HOG0112105/N0.HOG0098266/NUn.HOG0112614/NUn.HOG0112644/NUn.HOG011…	104	Cloud	level2
dephosphorylation	101/8325	378/53018	2.77846e-08	3.16745e-06	2.28126e-06	N0.HOG0006931/N0.HOG0006932/N0.HOG0008503/N0.HOG0009199/N0.HOG0012078/N0.HOG0012081/N0.HOG0012275/N0.HOG0012625/N0.HOG0012960/N0.HOG0013195/N0.HOG0013536/N0.HOG0013667/N0.HOG0013934/N0.HOG0014018/N0.HOG0014056/N0.HOG0014066/N0.HOG0014221/N0.HOG0014247/N0.HOG0014341/N0.HOG0014478/N0.HOG0015096/N0.HOG0015454/N0.HOG0015513/N0.HOG0015636/N0.HOG0015736/N0.HOG0015872/N0.HOG0015965/N0.HOG0016083/N0.HOG0…	101	Core	level2
carrier-mediated transport	558/8325	2987/53018	3.66436e-06	0.000152775	0.000110032	N0.HOG0005042/N0.HOG0006196/N0.HOG0006320/N0.HOG0006497/N0.HOG0007504/N0.HOG0007524/N0.HOG0007600/N0.HOG0007938/N0.HOG0008020/N0.HOG0008519/N0.HOG0008546/N0.HOG0009727/N0.HOG0009728/N0.HOG0009733/N0.HOG0010808/N0.HOG0010859/N0.HOG0011307/N0.HOG0011345/N0.HOG0011445/N0.HOG0012080/N0.HOG0012144/N0.HOG0012210/N0.HOG0012280/N0.HOG0012343/N0.HOG0012594/N0.HOG0012661/N0.HOG0012703/N0.HOG0012719/N0.HOG0…	558	Core	level2
phosphorylation	473/8325	2493/53018	4.0204e-06	0.000152775	0.000110032	N0.HOG0004198/N0.HOG0006376/N0.HOG0006385/N0.HOG0006890/N0.HOG0007223/N0.HOG0007895/N0.HOG0008788/N0.HOG0010182/N0.HOG0010268/N0.HOG0010313/N0.HOG0010400/N0.HOG0010401/N0.HOG0010724/N0.HOG0010911/N0.HOG0011245/N0.HOG0011246/N0.HOG0011250/N0.HOG0011335/N0.HOG0011376/N0.HOG0011596/N0.HOG0011649/N0.HOG0012142/N0.HOG0012207/N0.HOG0012220/N0.HOG0012266/N0.HOG0012358/N0.HOG0012384/N0.HOG0012428/N0.HOG0…	473	Core	level2
cytokinesis	75/8325	291/53018	6.51581e-06	0.000185701	0.000133746	N0.HOG0006931/N0.HOG0006932/N0.HOG0008639/N0.HOG0008640/N0.HOG0012885/N0.HOG0013139/N0.HOG0013263/N0.HOG0014066/N0.HOG0014220/N0.HOG0014341/N0.HOG0014392/N0.HOG0014733/N0.HOG0014963/N0.HOG0015568/N0.HOG0015695/N0.HOG0015762/N0.HOG0016251/N0.HOG0016558/N0.HOG0016843/N0.HOG0016979/N0.HOG0017243/N0.HOG0017337/N0.HOG0017573/N0.HOG0017665/N0.HOG0017903/N0.HOG0017904/N0.HOG0017917/N0.HOG0018006/N0.HOG0…	75	Core	level2
organelle RNA processing machinery	97/8325	412/53018	2.04569e-05	0.0003951	0.00028456	N0.HOG0007391/N0.HOG0011324/N0.HOG0012055/N0.HOG0012398/N0.HOG0012678/N0.HOG0013185/N0.HOG0013488/N0.HOG0013563/N0.HOG0013675/N0.HOG0013676/N0.HOG0014007/N0.HOG0014236/N0.HOG0014273/N0.HOG0014414/N0.HOG0014697/N0.HOG0014934/N0.HOG0015385/N0.HOG0015536/N0.HOG0015616/N0.HOG0015670/N0.HOG0015755/N0.HOG0015769/N0.HOG0015980/N0.HOG0016091/N0.HOG0016378/N0.HOG0016639/N0.HOG0016657/N0.HOG0016964/N0.HOG0…	97	Core	level2
sucrose metabolism	56/8325	207/53018	2.07948e-05	0.0003951	0.00028456	N0.HOG0004951/N0.HOG0004952/N0.HOG0004954/N0.HOG0007037/N0.HOG0007038/N0.HOG0008398/N0.HOG0010211/N0.HOG0012136/N0.HOG0012373/N0.HOG0013163/N0.HOG0013228/N0.HOG0013307/N0.HOG0013405/N0.HOG0013525/N0.HOG0013588/N0.HOG0014061/N0.HOG0014208/N0.HOG0014497/N0.HOG0014710/N0.HOG0014798/N0.HOG0016319/N0.HOG0016538/N0.HOG0016602/N0.HOG0016660/N0.HOG0016905/N0.HOG0017023/N0.HOG0017467/N0.HOG0018584/N0.HOG0…	56	Core	level2
hemicellulose	104/8325	456/53018	4.24572e-05	0.000691446	0.000497995	N0.HOG0008920/N0.HOG0011952/N0.HOG0012258/N0.HOG0012541/N0.HOG0012660/N0.HOG0012789/N0.HOG0012891/N0.HOG0012894/N0.HOG0013095/N0.HOG0013338/N0.HOG0013502/N0.HOG0013548/N0.HOG0013814/N0.HOG0013991/N0.HOG0014015/N0.HOG0014090/N0.HOG0014244/N0.HOG0014397/N0.HOG0014725/N0.HOG0014812/N0.HOG0015011/N0.HOG0015090/N0.HOG0015117/N0.HOG0015170/N0.HOG0015340/N0.HOG0015437/N0.HOG0015595/N0.HOG0015705/N0.HOG0…	104	Core	level2
post-translational histone modification	114/8325	512/53018	5.57405e-05	0.000794303	0.000572074	N0.HOG0007046/N0.HOG0007047/N0.HOG0009364/N0.HOG0010605/N0.HOG0010914/N0.HOG0012205/N0.HOG0012349/N0.HOG0012400/N0.HOG0012722/N0.HOG0012869/N0.HOG0013341/N0.HOG0013410/N0.HOG0013456/N0.HOG0013719/N0.HOG0014149/N0.HOG0014261/N0.HOG0014326/N0.HOG0014691/N0.HOG0014801/N0.HOG0015208/N0.HOG0015219/N0.HOG0015634/N0.HOG0015777/N0.HOG0015999/N0.HOG0016214/N0.HOG0016271/N0.HOG0016304/N0.HOG0016420/N0.HOG0…	114	Core	level2
pectin	101/8325	454/53018	0.00014665	0.00175435	0.00126352	N0.HOG0007559/N0.HOG0007801/N0.HOG0008058/N0.HOG0009201/N0.HOG0012276/N0.HOG0012939/N0.HOG0013056/N0.HOG0013188/N0.HOG0013189/N0.HOG0013593/N0.HOG0013924/N0.HOG0014055/N0.HOG0014179/N0.HOG0014407/N0.HOG0014567/N0.HOG0014593/N0.HOG0014604/N0.HOG0014756/N0.HOG0015088/N0.HOG0015235/N0.HOG0015387/N0.HOG0015462/N0.HOG0015676/N0.HOG0015738/N0.HOG0015749/N0.HOG0015765/N0.HOG0015915/N0.HOG0015920/N0.HOG0…	101	Core	level2
RNA modification	138/8325	655/53018	0.00015389	0.00175435	0.00126352	N0.HOG0006680/N0.HOG0007687/N0.HOG0007688/N0.HOG0008436/N0.HOG0009018/N0.HOG0009806/N0.HOG0010235/N0.HOG0010236/N0.HOG0010369/N0.HOG0011636/N0.HOG0012175/N0.HOG0012329/N0.HOG0012787/N0.HOG0012863/N0.HOG0013138/N0.HOG0013166/N0.HOG0013229/N0.HOG0013395/N0.HOG0013466/N0.HOG0013479/N0.HOG0013783/N0.HOG0013904/N0.HOG0013921/N0.HOG0014499/N0.HOG0014618/N0.HOG0014659/N0.HOG0014979/N0.HOG0015051/N0.HOG0…	138	Core	level2
MAP kinase cascade signalling	75/8325	321/53018	0.000211014	0.00218687	0.00157503	N0.HOG0011176/N0.HOG0011770/N0.HOG0012176/N0.HOG0012292/N0.HOG0012650/N0.HOG0012940/N0.HOG0013204/N0.HOG0013227/N0.HOG0013358/N0.HOG0013400/N0.HOG0013689/N0.HOG0013953/N0.HOG0014038/N0.HOG0014199/N0.HOG0014228/N0.HOG0014238/N0.HOG0014940/N0.HOG0014976/N0.HOG0015402/N0.HOG0015844/N0.HOG0016059/N0.HOG0016510/N0.HOG0016843/N0.HOG0016939/N0.HOG0017034/N0.HOG0017041/N0.HOG0017337/N0.HOG0017870/N0.HOG0…	75	Core	level2
clathrin coated vesicle (CCV) machinery	42/8325	163/53018	0.000631922	0.00600326	0.00432368	N0.HOG0007904/N0.HOG0012762/N0.HOG0013092/N0.HOG0013166/N0.HOG0013242/N0.HOG0014042/N0.HOG0014098/N0.HOG0014417/N0.HOG0015105/N0.HOG0015836/N0.HOG0016693/N0.HOG0017238/N0.HOG0017364/N0.HOG0018759/N0.HOG0019333/N0.HOG0019722/N0.HOG0020272/N0.HOG0020276/N0.HOG0020357/N0.HOG0021250/N0.HOG0021858/N0.HOG0021881/N0.HOG0021992/N0.HOG0022175/N0.HOG0022184/N0.HOG0022510/N0.HOG0022663/N0.HOG0022848/N0.HOG0…	42	Core	level2
brassinosteroid	29/8325	103/53018	0.00093985	0.00824176	0.0059359	N0.HOG0012078/N0.HOG0012399/N0.HOG0013281/N0.HOG0013504/N0.HOG0013914/N0.HOG0015958/N0.HOG0016563/N0.HOG0017251/N0.HOG0017618/N0.HOG0017677/N0.HOG0018169/N0.HOG0018807/N0.HOG0019040/N0.HOG0020127/N0.HOG0021037/N0.HOG0021391/N0.HOG0022072/N0.HOG0022519/N0.HOG0022599/N0.HOG0022896/N0.HOG0023003/N0.HOG0023972/N0.HOG0024235/N0.HOG0025242/N0.HOG0025502/N0.HOG0030523/N0.HOG0031343/N0.HOG0032590/N0.HOG0…	29	Core	level2
RNA polymerase II-dependent transcription	114/8325	555/53018	0.0013836	0.0112664	0.00811433	N0.HOG0007044/N0.HOG0007045/N0.HOG0007710/N0.HOG0007756/N0.HOG0007980/N0.HOG0008391/N0.HOG0009593/N0.HOG0010422/N0.HOG0010511/N0.HOG0012231/N0.HOG0012290/N0.HOG0012605/N0.HOG0012736/N0.HOG0012932/N0.HOG0013031/N0.HOG0013195/N0.HOG0013493/N0.HOG0013695/N0.HOG0013709/N0.HOG0013746/N0.HOG0013816/N0.HOG0014096/N0.HOG0014461/N0.HOG0014764/N0.HOG0014772/N0.HOG0015087/N0.HOG0015161/N0.HOG0015233/N0.HOG0…	114	Core	level2
chlorophyll metabolism	37/8325	148/53018	0.00227309	0.0172755	0.0124422	N0.HOG0008847/N0.HOG0012493/N0.HOG0013174/N0.HOG0013739/N0.HOG0014298/N0.HOG0014851/N0.HOG0014884/N0.HOG0015056/N0.HOG0015078/N0.HOG0015936/N0.HOG0016748/N0.HOG0016967/N0.HOG0017340/N0.HOG0017614/N0.HOG0017627/N0.HOG0017634/N0.HOG0018275/N0.HOG0018625/N0.HOG0019890/N0.HOG0019908/N0.HOG0021296/N0.HOG0022520/N0.HOG0022860/N0.HOG0024497/N0.HOG0024706/N0.HOG0025732/N0.HOG0028181/N0.HOG0028328/N0.HOG0…	37	Core	level2
flower formation	50/8325	216/53018	0.00264628	0.0188547	0.0135796	N0.HOG0009243/N0.HOG0010302/N0.HOG0012517/N0.HOG0013278/N0.HOG0013408/N0.HOG0013540/N0.HOG0013771/N0.HOG0013812/N0.HOG0013912/N0.HOG0013972/N0.HOG0014275/N0.HOG0014458/N0.HOG0014486/N0.HOG0014583/N0.HOG0015044/N0.HOG0015253/N0.HOG0016542/N0.HOG0017067/N0.HOG0017135/N0.HOG0017309/N0.HOG0017610/N0.HOG0017754/N0.HOG0019905/N0.HOG0020191/N0.HOG0020291/N0.HOG0020471/N0.HOG0020574/N0.HOG0021131/N0.HOG0…	50	Core	level2
EC_6 ligases	82/8325	390/53018	0.00311865	0.0209133	0.0150622	N0.HOG0007565/N0.HOG0009289/N0.HOG0009401/N0.HOG0010040/N0.HOG0010251/N0.HOG0010811/N0.HOG0012777/N0.HOG0012831/N0.HOG0012999/N0.HOG0013393/N0.HOG0013602/N0.HOG0013713/N0.HOG0013893/N0.HOG0014068/N0.HOG0014105/N0.HOG0014148/N0.HOG0014169/N0.HOG0014765/N0.HOG0014835/N0.HOG0014851/N0.HOG0015298/N0.HOG0015475/N0.HOG0015640/N0.HOG0015641/N0.HOG0016162/N0.HOG0016690/N0.HOG0016782/N0.HOG0016816/N0.HOG0…	82	Core	level2
root formation	36/8325	148/53018	0.00419374	0.0265604	0.0191293	N0.HOG0010790/N0.HOG0011249/N0.HOG0012244/N0.HOG0012300/N0.HOG0012566/N0.HOG0013578/N0.HOG0013591/N0.HOG0013815/N0.HOG0014548/N0.HOG0014742/N0.HOG0015918/N0.HOG0016081/N0.HOG0016193/N0.HOG0016279/N0.HOG0016495/N0.HOG0016647/N0.HOG0016986/N0.HOG0017084/N0.HOG0018141/N0.HOG0019403/N0.HOG0020300/N0.HOG0020916/N0.HOG0022866/N0.HOG0024247/N0.HOG0024284/N0.HOG0026477/N0.HOG0026566/N0.HOG0027900/N0.HOG0…	36	Core	level2
purines	45/8325	198/53018	0.00593685	0.0356211	0.0256551	N0.HOG0009502/N0.HOG0010040/N0.HOG0012859/N0.HOG0012908/N0.HOG0013599/N0.HOG0014088/N0.HOG0014169/N0.HOG0014186/N0.HOG0014945/N0.HOG0014990/N0.HOG0015320/N0.HOG0015723/N0.HOG0015759/N0.HOG0016171/N0.HOG0016567/N0.HOG0016577/N0.HOG0017006/N0.HOG0017124/N0.HOG0017210/N0.HOG0017411/N0.HOG0017503/N0.HOG0018000/N0.HOG0019283/N0.HOG0019447/N0.HOG0020039/N0.HOG0020082/N0.HOG0021254/N0.HOG0021659/N0.HOG0…	45	Core	level2
jasmonic acid	40/8325	173/53018	0.00673159	0.0382348	0.0275376	N0.HOG0012503/N0.HOG0012710/N0.HOG0013205/N0.HOG0013767/N0.HOG0013906/N0.HOG0015860/N0.HOG0016025/N0.HOG0016618/N0.HOG0017156/N0.HOG0017165/N0.HOG0017218/N0.HOG0018113/N0.HOG0018559/N0.HOG0018681/N0.HOG0018809/N0.HOG0018965/N0.HOG0020797/N0.HOG0020952/N0.HOG0021545/N0.HOG0022135/N0.HOG0022582/N0.HOG0022775/N0.HOG0023064/N0.HOG0024130/N0.HOG0024286/N0.HOG0024432/N0.HOG0024600/N0.HOG0025580/N0.HOG0…	40	Core	level2
lignin	38/8325	163/53018	0.00704326	0.0382348	0.0275376	N0.HOG0004204/N0.HOG0006017/N0.HOG0009342/N0.HOG0010645/N0.HOG0012707/N0.HOG0012718/N0.HOG0013624/N0.HOG0013759/N0.HOG0014104/N0.HOG0014371/N0.HOG0014537/N0.HOG0014674/N0.HOG0014766/N0.HOG0015084/N0.HOG0015093/N0.HOG0015350/N0.HOG0015558/N0.HOG0016046/N0.HOG0016686/N0.HOG0016851/N0.HOG0017115/N0.HOG0017583/N0.HOG0018382/N0.HOG0018920/N0.HOG0018956/N0.HOG0019893/N0.HOG0022767/N0.HOG0024392/N0.HOG0…	38	Core	level2
microtubular network	78/8325	384/53018	0.00928395	0.0478855	0.0344882	N0.HOG0003200/N0.HOG0003203/N0.HOG0003206/N0.HOG0003207/N0.HOG0009309/N0.HOG0012053/N0.HOG0012499/N0.HOG0012711/N0.HOG0012837/N0.HOG0013394/N0.HOG0013652/N0.HOG0013734/N0.HOG0013784/N0.HOG0013970/N0.HOG0014072/N0.HOG0014076/N0.HOG0014173/N0.HOG0014201/N0.HOG0014306/N0.HOG0014422/N0.HOG0014531/N0.HOG0015216/N0.HOG0015343/N0.HOG0015568/N0.HOG0015643/N0.HOG0015789/N0.HOG0015986/N0.HOG0016053/N0.HOG0…	78	Core	level2
glutamate group amino acid biosynthesis	33/8325	140/53018	0.00966111	0.0478855	0.0344882	N0.HOG0012374/N0.HOG0012440/N0.HOG0013277/N0.HOG0014148/N0.HOG0014177/N0.HOG0014553/N0.HOG0016811/N0.HOG0017142/N0.HOG0017880/N0.HOG0018761/N0.HOG0019109/N0.HOG0019498/N0.HOG0019842/N0.HOG0020000/N0.HOG0021415/N0.HOG0021418/N0.HOG0021488/N0.HOG0021564/N0.HOG0021943/N0.HOG0021946/N0.HOG0022384/N0.HOG0022479/N0.HOG0023769/N0.HOG0024058/N0.HOG0024549/N0.HOG0024906/N0.HOG0025063/N0.HOG0025581/N0.HOG0…	33	Core	level2
cellulose	35/8325	151/53018	0.0102815	0.0488371	0.0351735	N0.HOG0006840/N0.HOG0012688/N0.HOG0013040/N0.HOG0013095/N0.HOG0013698/N0.HOG0015484/N0.HOG0015921/N0.HOG0016236/N0.HOG0017450/N0.HOG0017522/N0.HOG0018861/N0.HOG0019172/N0.HOG0019509/N0.HOG0019646/N0.HOG0019872/N0.HOG0019879/N0.HOG0020432/N0.HOG0020466/N0.HOG0020472/N0.HOG0020793/N0.HOG0020807/N0.HOG0021194/N0.HOG0021707/N0.HOG0021945/N0.HOG0023219/N0.HOG0023667/N0.HOG0024947/N0.HOG0025640/N0.HOG0…	35	Core	level2
micronutrient homeostasis	53/8325	248/53018	0.0109038	0.0497213	0.0358104	N0.HOG0010808/N0.HOG0011423/N0.HOG0011733/N0.HOG0012679/N0.HOG0012791/N0.HOG0013411/N0.HOG0013562/N0.HOG0013693/N0.HOG0014297/N0.HOG0015054/N0.HOG0015417/N0.HOG0015847/N0.HOG0016245/N0.HOG0016524/N0.HOG0016636/N0.HOG0016654/N0.HOG0016938/N0.HOG0016978/N0.HOG0017213/N0.HOG0017590/N0.HOG0018117/N0.HOG0018122/N0.HOG0018412/N0.HOG0018632/N0.HOG0019761/N0.HOG0019918/N0.HOG0019970/N0.HOG0020277/N0.HOG0…	53	Core	level2
DNA-binding transcriptional regulation	2807/32108	4137/53018	2.93288e-24	3.34348e-22	2.99462e-22	N0.HOG0005789/N0.HOG0005792/N0.HOG0005793/N0.HOG0005796/N0.HOG0005797/N0.HOG0005798/N0.HOG0006349/N0.HOG0006735/N0.HOG0006736/N0.HOG0006737/N0.HOG0006770/N0.HOG0007096/N0.HOG0007097/N0.HOG0007364/N0.HOG0007397/N0.HOG0007398/N0.HOG0007401/N0.HOG0007776/N0.HOG0007778/N0.HOG0007779/N0.HOG0007974/N0.HOG0007975/N0.HOG0008264/N0.HOG0008265/N0.HOG0008266/N0.HOG0008302/N0.HOG0008323/N0.HOG0008324/N0.HOG0…	2807	Shell	level2
signalling peptides	415/32108	551/53018	1.43693e-13	8.19048e-12	7.33589e-12	N0.HOG0004617/N0.HOG0004619/N0.HOG0004623/N0.HOG0004627/N0.HOG0012535/N0.HOG0013181/N0.HOG0013182/N0.HOG0015515/N0.HOG0015516/N0.HOG0015863/N0.HOG0015864/N0.HOG0015865/N0.HOG0015992/N0.HOG0016311/N0.HOG0020499/N0.HOG0021108/N0.HOG0022304/N0.HOG0023914/N0.HOG0024277/N0.HOG0024502/N0.HOG0026105/N0.HOG0027209/N0.HOG0027210/N0.HOG0028137/N0.HOG0028194/N0.HOG0028195/N0.HOG0028376/N0.HOG0028605/N0.HOG0…	415	Shell	level2
EC_1 oxidoreductases	2731/32108	4219/53018	3.39611e-09	1.29052e-07	1.15587e-07	N0.HOG0003944/N0.HOG0003946/N0.HOG0003947/N0.HOG0003948/N0.HOG0003949/N0.HOG0003950/N0.HOG0003951/N0.HOG0004650/N0.HOG0004651/N0.HOG0004654/N0.HOG0004655/N0.HOG0004656/N0.HOG0004911/N0.HOG0004912/N0.HOG0004915/N0.HOG0004916/N0.HOG0004917/N0.HOG0004921/N0.HOG0004923/N0.HOG0004924/N0.HOG0004999/N0.HOG0005000/N0.HOG0005002/N0.HOG0005003/N0.HOG0005004/N0.HOG0005239/N0.HOG0005241/N0.HOG0005358/N0.HOG0…	2731	Shell	level2
protein storage	146/32108	191/53018	2.43525e-06	6.94047e-05	6.21631e-05	N0.HOG0004313/N0.HOG0004314/N0.HOG0004315/N0.HOG0005361/N0.HOG0005362/N0.HOG0005363/N0.HOG0005365/N0.HOG0005366/N0.HOG0005655/N0.HOG0005656/N0.HOG0005661/N0.HOG0005669/N0.HOG0005670/N0.HOG0006887/N0.HOG0006888/N0.HOG0006889/N0.HOG0007008/N0.HOG0007009/N0.HOG0007010/N0.HOG0009282/N0.HOG0009285/N0.HOG0018808/N0.HOG0020765/N0.HOG0022485/N0.HOG0022486/N0.HOG0023915/N0.HOG0026014/N0.HOG0029616/N0.HOG0…	146	Shell	level2
oxidative phosphorylation	387/32108	561/53018	1.90588e-05	0.00043454	0.0003892	N0.HOG0005097/N0.HOG0005098/N0.HOG0005100/N0.HOG0005101/N0.HOG0005102/N0.HOG0005104/N0.HOG0005172/N0.HOG0005900/N0.HOG0005905/N0.HOG0005906/N0.HOG0006146/N0.HOG0006147/N0.HOG0006150/N0.HOG0006151/N0.HOG0006153/N0.HOG0006154/N0.HOG0006386/N0.HOG0006563/N0.HOG0006564/N0.HOG0006566/N0.HOG0007254/N0.HOG0007255/N0.HOG0007257/N0.HOG0007835/N0.HOG0009025/N0.HOG0009270/N0.HOG0009273/N0.HOG0009349/N0.HOG0…	387	Shell	level2
EC_4 lyases	553/32108	824/53018	5.17323e-05	0.000982914	0.000880357	N0.HOG0003483/N0.HOG0003484/N0.HOG0003486/N0.HOG0003488/N0.HOG0003489/N0.HOG0003493/N0.HOG0003494/N0.HOG0003495/N0.HOG0003496/N0.HOG0003497/N0.HOG0003498/N0.HOG0003695/N0.HOG0003696/N0.HOG0003697/N0.HOG0003698/N0.HOG0003699/N0.HOG0003701/N0.HOG0003702/N0.HOG0003705/N0.HOG0003708/N0.HOG0003715/N0.HOG0004937/N0.HOG0004938/N0.HOG0004941/N0.HOG0004942/N0.HOG0004944/N0.HOG0005027/N0.HOG0005028/N0.HOG0…	553	Shell	level2
glutathione-based redox regulation	257/32108	366/53018	7.16121e-05	0.00116625	0.00104457	N0.HOG0004793/N0.HOG0004794/N0.HOG0004795/N0.HOG0004796/N0.HOG0004950/N0.HOG0007992/N0.HOG0007994/N0.HOG0007995/N0.HOG0011370/N0.HOG0011372/N0.HOG0011373/N0.HOG0011374/N0.HOG0011760/N0.HOG0012515/N0.HOG0013346/N0.HOG0013347/N0.HOG0013895/N0.HOG0015691/N0.HOG0017756/N0.HOG0017761/N0.HOG0019416/N0.HOG0019487/N0.HOG0019758/N0.HOG0019760/N0.HOG0019777/N0.HOG0019846/N0.HOG0019848/N0.HOG0020374/N0.HOG0…	257	Shell	level2
proteolysis	927/32108	1420/53018	0.000112876	0.00160849	0.00144066	N0.HOG0003804/N0.HOG0003805/N0.HOG0003806/N0.HOG0003807/N0.HOG0003809/N0.HOG0003811/N0.HOG0003812/N0.HOG0003813/N0.HOG0005350/N0.HOG0006035/N0.HOG0006500/N0.HOG0006501/N0.HOG0006842/N0.HOG0007319/N0.HOG0007321/N0.HOG0007570/N0.HOG0007571/N0.HOG0008167/N0.HOG0008168/N0.HOG0008374/N0.HOG0008376/N0.HOG0008441/N0.HOG0008474/N0.HOG0008545/N0.HOG0008646/N0.HOG0008647/N0.HOG0008755/N0.HOG0008879/N0.HOG0…	927	Shell	level2
phenolics	198/32108	278/53018	0.000129634	0.00164203	0.0014707	N0.HOG0003695/N0.HOG0003696/N0.HOG0003697/N0.HOG0003698/N0.HOG0003699/N0.HOG0003701/N0.HOG0003702/N0.HOG0003705/N0.HOG0003708/N0.HOG0003715/N0.HOG0005027/N0.HOG0005028/N0.HOG0005029/N0.HOG0005030/N0.HOG0005031/N0.HOG0005032/N0.HOG0005033/N0.HOG0005035/N0.HOG0005036/N0.HOG0005348/N0.HOG0005917/N0.HOG0008130/N0.HOG0009481/N0.HOG0009482/N0.HOG0009911/N0.HOG0010457/N0.HOG0010458/N0.HOG0011614/N0.HOG0…	198	Shell	level2
DNA wrapping	957/12585	1936/53018	2.35343e-138	3.41247e-136	3.09661e-136	N0.HOG0094384/NUn.HOG0102081/NUn.HOG0102119/NUn.HOG0102170/NUn.HOG0102171/NUn.HOG0102173/NUn.HOG0102203/NUn.HOG0102206/NUn.HOG0102293/NUn.HOG0102302/NUn.HOG0102343/NUn.HOG0102426/NUn.HOG0102430/NUn.HOG0102466/NUn.HOG0102696/NUn.HOG0102832/NUn.HOG0103231/NUn.HOG0103521/NUn.HOG0103548/NUn.HOG0103599/NUn.HOG0103600/NUn.HOG0103681/NUn.HOG0104092/NUn.HOG0104110/NUn.HOG0104117/NUn.HOG0104121/NUn.HOG010…	957	Cloud	level3
photosystem II	268/12585	617/53018	2.27602e-27	1.65012e-25	1.49738e-25	NUn.HOG0102135/NUn.HOG0102148/NUn.HOG0102216/NUn.HOG0102643/NUn.HOG0102644/NUn.HOG0103072/NUn.HOG0103073/NUn.HOG0104240/NUn.HOG0104468/NUn.HOG0104469/NUn.HOG0104823/NUn.HOG0105052/NUn.HOG0105525/NUn.HOG0106202/N0.HOG0094487/NUn.HOG0106473/NUn.HOG0106474/NUn.HOG0106488/NUn.HOG0106554/NUn.HOG0106654/NUn.HOG0106720/NUn.HOG0106746/NUn.HOG0106760/NUn.HOG0106770/NUn.HOG0107269/NUn.HOG0107316/NUn.HOG010…	268	Cloud	level3
P-type ATPase superfamily	69/12585	197/53018	0.000229963	0.0111149	0.0100861	NUn.HOG0102730/NUn.HOG0104629/NUn.HOG0105803/NUn.HOG0106519/NUn.HOG0106745/N0.HOG0095174/NUn.HOG0107846/NUn.HOG0108021/NUn.HOG0108217/NUn.HOG0108597/NUn.HOG0108676/NUn.HOG0108901/NUn.HOG0108907/NUn.HOG0109180/NUn.HOG0109364/NUn.HOG0111201/NUn.HOG0111202/NUn.HOG0111344/NUn.HOG0111639/NUn.HOG0111673/NUn.HOG0111917/NUn.HOG0111918/NUn.HOG0112856/NUn.HOG0112909/NUn.HOG0113042/NUn.HOG0113100/NUn.HOG011…	69	Cloud	level3
elongation	43/12585	116/53018	0.000884544	0.0320647	0.0290968	NUn.HOG0103286/NUn.HOG0106064/NUn.HOG0106517/NUn.HOG0106657/NUn.HOG0107287/NUn.HOG0108348/NUn.HOG0108475/NUn.HOG0108491/NUn.HOG0109127/NUn.HOG0109161/NUn.HOG0110528/NUn.HOG0110946/NUn.HOG0110988/NUn.HOG0111526/NUn.HOG0111631/NUn.HOG0112184/NUn.HOG0113511/NUn.HOG0114254/NUn.HOG0114757/NUn.HOG0115139/NUn.HOG0115240/NUn.HOG0115780/NUn.HOG0115984/NUn.HOG0116342/NUn.HOG0117838/NUn.HOG0118122/NUn.HOG01…	43	Cloud	level3
histone methylation	63/8325	212/53018	2.01252e-07	2.91815e-05	2.47858e-05	N0.HOG0010605/N0.HOG0012869/N0.HOG0013410/N0.HOG0013456/N0.HOG0013719/N0.HOG0014149/N0.HOG0014326/N0.HOG0014691/N0.HOG0015208/N0.HOG0015219/N0.HOG0016214/N0.HOG0016271/N0.HOG0016304/N0.HOG0016517/N0.HOG0016743/N0.HOG0017405/N0.HOG0017751/N0.HOG0018019/N0.HOG0018055/N0.HOG0018090/N0.HOG0018152/N0.HOG0018172/N0.HOG0018219/N0.HOG0018278/N0.HOG0018395/N0.HOG0018435/N0.HOG0019511/N0.HOG0019516/N0.HOG0…	63	Core	level3
protein serine/threonine phosphatase families	78/8325	299/53018	2.65223e-06	0.000158269	0.000134428	N0.HOG0006931/N0.HOG0006932/N0.HOG0008503/N0.HOG0009199/N0.HOG0012078/N0.HOG0012081/N0.HOG0012275/N0.HOG0012625/N0.HOG0012960/N0.HOG0013536/N0.HOG0014018/N0.HOG0014066/N0.HOG0014221/N0.HOG0014247/N0.HOG0014341/N0.HOG0014478/N0.HOG0015096/N0.HOG0015454/N0.HOG0015636/N0.HOG0015872/N0.HOG0015965/N0.HOG0016083/N0.HOG0016277/N0.HOG0016322/N0.HOG0016607/N0.HOG0017402/N0.HOG0017497/N0.HOG0017525/N0.HOG0…	78	Core	level3
serine peptidase activities	87/8325	345/53018	3.27452e-06	0.000158269	0.000134428	N0.HOG0008544/N0.HOG0012558/N0.HOG0012624/N0.HOG0012714/N0.HOG0013240/N0.HOG0013269/N0.HOG0013740/N0.HOG0014093/N0.HOG0014305/N0.HOG0014680/N0.HOG0014748/N0.HOG0015646/N0.HOG0015718/N0.HOG0015782/N0.HOG0015866/N0.HOG0015906/N0.HOG0016156/N0.HOG0016197/N0.HOG0016364/N0.HOG0016393/N0.HOG0016751/N0.HOG0016834/N0.HOG0016901/N0.HOG0017460/N0.HOG0017504/N0.HOG0018054/N0.HOG0018194/N0.HOG0018214/N0.HOG0…	87	Core	level3
MTCC family	42/8325	143/53018	2.70568e-05	0.000980809	0.000833065	N0.HOG0012801/N0.HOG0012822/N0.HOG0012834/N0.HOG0013173/N0.HOG0013717/N0.HOG0013792/N0.HOG0014006/N0.HOG0014127/N0.HOG0014128/N0.HOG0014269/N0.HOG0014638/N0.HOG0015236/N0.HOG0015759/N0.HOG0016202/N0.HOG0016615/N0.HOG0016862/N0.HOG0017524/N0.HOG0017993/N0.HOG0019462/N0.HOG0020184/N0.HOG0020245/N0.HOG0020363/N0.HOG0020694/N0.HOG0021124/N0.HOG0022069/N0.HOG0022167/N0.HOG0022374/N0.HOG0022411/N0.HOG0…	42	Core	level3
iron	32/8325	110/53018	0.000279763	0.00811312	0.006891	N0.HOG0010808/N0.HOG0012679/N0.HOG0012791/N0.HOG0013411/N0.HOG0013562/N0.HOG0013693/N0.HOG0014297/N0.HOG0015417/N0.HOG0015847/N0.HOG0016524/N0.HOG0016654/N0.HOG0016978/N0.HOG0017590/N0.HOG0018117/N0.HOG0018412/N0.HOG0019761/N0.HOG0019918/N0.HOG0019970/N0.HOG0020657/N0.HOG0020932/N0.HOG0023109/N0.HOG0025963/N0.HOG0026298/N0.HOG0027161/N0.HOG0028603/N0.HOG0029646/N0.HOG0030378/N0.HOG0031179/N0.HOG0…	32	Core	level3
APC superfamily	105/8325	496/53018	0.000732179	0.0176943	0.0150289	N0.HOG0007938/N0.HOG0012144/N0.HOG0012210/N0.HOG0012343/N0.HOG0012862/N0.HOG0013024/N0.HOG0013034/N0.HOG0013411/N0.HOG0013590/N0.HOG0013649/N0.HOG0013850/N0.HOG0014590/N0.HOG0014708/N0.HOG0014887/N0.HOG0015123/N0.HOG0015299/N0.HOG0015391/N0.HOG0015585/N0.HOG0015858/N0.HOG0015933/N0.HOG0016031/N0.HOG0016249/N0.HOG0016524/N0.HOG0016551/N0.HOG0016580/N0.HOG0016654/N0.HOG0016957/N0.HOG0017116/N0.HOG0…	105	Core	level3
pre-RNA splicing	41/8325	166/53018	0.00175189	0.0362892	0.0308228	N0.HOG0011324/N0.HOG0012055/N0.HOG0014273/N0.HOG0014697/N0.HOG0014934/N0.HOG0015385/N0.HOG0015536/N0.HOG0015670/N0.HOG0015769/N0.HOG0016091/N0.HOG0016639/N0.HOG0016964/N0.HOG0017040/N0.HOG0017365/N0.HOG0017550/N0.HOG0017821/N0.HOG0017828/N0.HOG0017920/N0.HOG0018311/N0.HOG0018745/N0.HOG0020058/N0.HOG0020319/N0.HOG0020623/N0.HOG0020950/N0.HOG0020958/N0.HOG0021005/N0.HOG0021671/N0.HOG0021936/N0.HOG0…	41	Core	level3
tRNA modification	42/8325	175/53018	0.00276313	0.045698	0.0388143	N0.HOG0009806/N0.HOG0012787/N0.HOG0013166/N0.HOG0013479/N0.HOG0014499/N0.HOG0014618/N0.HOG0014659/N0.HOG0015110/N0.HOG0015524/N0.HOG0015654/N0.HOG0015951/N0.HOG0016049/N0.HOG0016289/N0.HOG0016934/N0.HOG0016965/N0.HOG0017068/N0.HOG0017477/N0.HOG0017496/N0.HOG0018086/N0.HOG0018105/N0.HOG0018192/N0.HOG0018830/N0.HOG0019477/N0.HOG0020053/N0.HOG0020152/N0.HOG0020902/N0.HOG0021843/N0.HOG0022026/N0.HOG0…	42	Core	level3
TKL protein kinase families	334/8325	1854/53018	0.00334955	0.045698	0.0388143	N0.HOG0004198/N0.HOG0006376/N0.HOG0006890/N0.HOG0007223/N0.HOG0007895/N0.HOG0008788/N0.HOG0010182/N0.HOG0010313/N0.HOG0010400/N0.HOG0010401/N0.HOG0010724/N0.HOG0010911/N0.HOG0011245/N0.HOG0011246/N0.HOG0011250/N0.HOG0011335/N0.HOG0011596/N0.HOG0011649/N0.HOG0012142/N0.HOG0012207/N0.HOG0012220/N0.HOG0012266/N0.HOG0012384/N0.HOG0012428/N0.HOG0012494/N0.HOG0012560/N0.HOG0012675/N0.HOG0012713/N0.HOG0…	334	Core	level3
xyloglucan	37/8325	152/53018	0.00369179	0.045698	0.0388143	N0.HOG0012258/N0.HOG0012660/N0.HOG0012789/N0.HOG0012891/N0.HOG0015170/N0.HOG0015340/N0.HOG0015876/N0.HOG0016066/N0.HOG0016714/N0.HOG0016829/N0.HOG0017432/N0.HOG0018056/N0.HOG0018307/N0.HOG0018353/N0.HOG0018394/N0.HOG0019408/N0.HOG0020121/N0.HOG0020144/N0.HOG0020536/N0.HOG0022152/N0.HOG0023200/N0.HOG0023266/N0.HOG0023999/N0.HOG0024847/N0.HOG0025406/N0.HOG0026008/N0.HOG0026217/N0.HOG0026459/N0.HOG0…	37	Core	level3
RNA modification	43/8325	183/53018	0.00376434	0.045698	0.0388143	N0.HOG0007391/N0.HOG0012398/N0.HOG0012678/N0.HOG0013185/N0.HOG0013488/N0.HOG0013563/N0.HOG0013675/N0.HOG0013676/N0.HOG0014007/N0.HOG0014236/N0.HOG0015755/N0.HOG0016378/N0.HOG0016657/N0.HOG0017395/N0.HOG0017617/N0.HOG0017916/N0.HOG0018022/N0.HOG0018086/N0.HOG0018904/N0.HOG0019309/N0.HOG0019616/N0.HOG0019871/N0.HOG0020679/N0.HOG0020986/N0.HOG0021832/N0.HOG0022648/N0.HOG0022950/N0.HOG0023243/N0.HOG0…	43	Core	level3
MAC/NTC spliceosome-associated complex	31/8325	122/53018	0.0037819	0.045698	0.0388143	N0.HOG0007014/N0.HOG0007060/N0.HOG0007061/N0.HOG0008527/N0.HOG0010319/N0.HOG0013527/N0.HOG0013751/N0.HOG0013787/N0.HOG0014071/N0.HOG0014300/N0.HOG0015415/N0.HOG0017011/N0.HOG0017342/N0.HOG0017413/N0.HOG0018031/N0.HOG0018582/N0.HOG0019248/N0.HOG0019920/N0.HOG0020562/N0.HOG0022136/N0.HOG0022367/N0.HOG0023407/N0.HOG0024015/N0.HOG0024228/N0.HOG0024602/N0.HOG0025062/N0.HOG0025966/N0.HOG0026740/N0.HOG0…	31	Core	level3
EC_1-14 oxidoreductase acting on paired donor with incorporation or reduction of molecular oxygen	1397/32108	1986/53018	1.36974e-20	1.22255e-18	9.67386e-19	N0.HOG0004911/N0.HOG0004912/N0.HOG0004915/N0.HOG0004916/N0.HOG0004917/N0.HOG0004921/N0.HOG0004923/N0.HOG0004924/N0.HOG0005239/N0.HOG0005241/N0.HOG0005358/N0.HOG0005359/N0.HOG0005694/N0.HOG0005696/N0.HOG0006021/N0.HOG0006022/N0.HOG0006023/N0.HOG0006024/N0.HOG0006025/N0.HOG0006045/N0.HOG0006176/N0.HOG0006177/N0.HOG0006710/N0.HOG0006711/N0.HOG0006723/N0.HOG0006724/N0.HOG0007035/N0.HOG0007253/N0.HOG0…	1397	Shell	level3
beta-hairpin exposed by alpha/beta-scaffold structure	923/32108	1268/53018	1.68627e-20	1.22255e-18	9.67386e-19	N0.HOG0006349/N0.HOG0006735/N0.HOG0006736/N0.HOG0006737/N0.HOG0006770/N0.HOG0007364/N0.HOG0007776/N0.HOG0007778/N0.HOG0007779/N0.HOG0008264/N0.HOG0008265/N0.HOG0008266/N0.HOG0008755/N0.HOG0008794/N0.HOG0008795/N0.HOG0008796/N0.HOG0010035/N0.HOG0010036/N0.HOG0010224/N0.HOG0010970/N0.HOG0010971/N0.HOG0011192/N0.HOG0011738/N0.HOG0011739/N0.HOG0011820/N0.HOG0011821/N0.HOG0012045/N0.HOG0012046/N0.HOG0…	923	Shell	level3
protease inhibitor activities	266/32108	325/53018	8.69272e-17	4.20148e-15	3.32459e-15	N0.HOG0007570/N0.HOG0007571/N0.HOG0008167/N0.HOG0008168/N0.HOG0008441/N0.HOG0008474/N0.HOG0008879/N0.HOG0008887/N0.HOG0008888/N0.HOG0008889/N0.HOG0010162/N0.HOG0011811/N0.HOG0011812/N0.HOG0016649/N0.HOG0016652/N0.HOG0017593/N0.HOG0017858/N0.HOG0017912/N0.HOG0018007/N0.HOG0020081/N0.HOG0022012/N0.HOG0022212/N0.HOG0022213/N0.HOG0026055/N0.HOG0026056/N0.HOG0027627/N0.HOG0027816/N0.HOG0029421/N0.HOG0…	266	Shell	level3
NCRP (non-cysteine-rich-peptide) category	271/32108	347/53018	2.34936e-12	8.51641e-11	6.73894e-11	N0.HOG0004617/N0.HOG0004619/N0.HOG0004623/N0.HOG0004627/N0.HOG0013181/N0.HOG0013182/N0.HOG0015515/N0.HOG0015516/N0.HOG0022304/N0.HOG0023914/N0.HOG0024277/N0.HOG0024502/N0.HOG0026105/N0.HOG0027209/N0.HOG0027210/N0.HOG0028137/N0.HOG0028194/N0.HOG0028195/N0.HOG0028376/N0.HOG0028605/N0.HOG0029593/N0.HOG0030706/N0.HOG0031717/N0.HOG0031718/N0.HOG0031813/N0.HOG0031814/N0.HOG0031954/N0.HOG0032017/N0.HOG0…	271	Shell	level3
zinc-coordinating DNA-binding domain	252/32108	338/53018	3.86283e-08	1.12022e-06	8.86418e-07	N0.HOG0008302/N0.HOG0012564/N0.HOG0012565/N0.HOG0012819/N0.HOG0012820/N0.HOG0016824/N0.HOG0016926/N0.HOG0016927/N0.HOG0020903/N0.HOG0021839/N0.HOG0022812/N0.HOG0026748/N0.HOG0026749/N0.HOG0027140/N0.HOG0027141/N0.HOG0027142/N0.HOG0027618/N0.HOG0029201/N0.HOG0029202/N0.HOG0029673/N0.HOG0030056/N0.HOG0030057/N0.HOG0030801/N0.HOG0031210/N0.HOG0031371/N0.HOG0031372/N0.HOG0031595/N0.HOG0031877/N0.HOG0…	252	Shell	level3
EC_2-3 acyltransferase	560/32108	810/53018	1.98397e-07	4.7946e-06	3.79391e-06	N0.HOG0004342/N0.HOG0004343/N0.HOG0004344/N0.HOG0004347/N0.HOG0004348/N0.HOG0004350/N0.HOG0004351/N0.HOG0004429/N0.HOG0004436/N0.HOG0004437/N0.HOG0005278/N0.HOG0005279/N0.HOG0005280/N0.HOG0005281/N0.HOG0005348/N0.HOG0006045/N0.HOG0006498/N0.HOG0006499/N0.HOG0006818/N0.HOG0006819/N0.HOG0006821/N0.HOG0006822/N0.HOG0006823/N0.HOG0007208/N0.HOG0007210/N0.HOG0007578/N0.HOG0009341/N0.HOG0009518/N0.HOG0…	560	Shell	level3
seed storage protein activities	139/32108	177/53018	2.6459e-07	5.4808e-06	4.3369e-06	N0.HOG0004313/N0.HOG0004314/N0.HOG0004315/N0.HOG0005361/N0.HOG0005362/N0.HOG0005363/N0.HOG0005365/N0.HOG0005366/N0.HOG0005655/N0.HOG0005656/N0.HOG0005661/N0.HOG0005669/N0.HOG0005670/N0.HOG0006887/N0.HOG0006888/N0.HOG0006889/N0.HOG0007008/N0.HOG0007009/N0.HOG0007010/N0.HOG0009282/N0.HOG0009285/N0.HOG0018808/N0.HOG0022485/N0.HOG0022486/N0.HOG0023915/N0.HOG0026014/N0.HOG0029616/N0.HOG0029617/N0.HOG0…	139	Shell	level3
EC_4-2 carbon-oxygen lyase	260/32108	355/53018	3.366e-07	6.10088e-06	4.82756e-06	N0.HOG0004937/N0.HOG0004938/N0.HOG0004941/N0.HOG0004942/N0.HOG0004944/N0.HOG0006045/N0.HOG0007073/N0.HOG0007074/N0.HOG0007591/N0.HOG0007592/N0.HOG0008175/N0.HOG0008181/N0.HOG0008182/N0.HOG0008514/N0.HOG0008939/N0.HOG0009191/N0.HOG0009200/N0.HOG0010252/N0.HOG0010454/N0.HOG0010455/N0.HOG0011512/N0.HOG0013600/N0.HOG0013601/N0.HOG0019578/N0.HOG0019579/N0.HOG0021107/N0.HOG0023953/N0.HOG0024875/N0.HOG0…	260	Shell	level3
terpene biosynthesis	162/32108	211/53018	4.27728e-07	6.89118e-06	5.45291e-06	N0.HOG0004937/N0.HOG0004938/N0.HOG0004941/N0.HOG0004942/N0.HOG0004944/N0.HOG0006045/N0.HOG0007073/N0.HOG0007074/N0.HOG0008175/N0.HOG0008181/N0.HOG0008182/N0.HOG0008939/N0.HOG0009144/N0.HOG0009191/N0.HOG0010252/N0.HOG0010454/N0.HOG0010455/N0.HOG0021107/N0.HOG0024875/N0.HOG0025213/N0.HOG0026722/N0.HOG0026958/N0.HOG0027700/N0.HOG0028310/N0.HOG0028311/N0.HOG0028854/N0.HOG0029461/N0.HOG0032812/N0.HOG0…	162	Shell	level3
EC_2-8 transferase transferring sulfur-containing group	151/32108	196/53018	7.19499e-07	1.04327e-05	8.2553e-06	N0.HOG0006660/N0.HOG0006661/N0.HOG0006662/N0.HOG0008065/N0.HOG0008860/N0.HOG0009175/N0.HOG0009176/N0.HOG0009177/N0.HOG0009178/N0.HOG0011666/N0.HOG0011667/N0.HOG0013679/N0.HOG0013680/N0.HOG0013831/N0.HOG0019344/N0.HOG0019346/N0.HOG0024590/N0.HOG0024591/N0.HOG0024592/N0.HOG0025726/N0.HOG0027635/N0.HOG0029637/N0.HOG0029638/N0.HOG0029896/N0.HOG0031419/N0.HOG0031420/N0.HOG0031586/N0.HOG0031761/N0.HOG0…	151	Shell	level3
glutathione S-transferase activities	239/32108	329/53018	2.76754e-06	3.64812e-05	2.88672e-05	N0.HOG0004793/N0.HOG0004794/N0.HOG0004795/N0.HOG0004796/N0.HOG0004950/N0.HOG0011370/N0.HOG0011372/N0.HOG0011373/N0.HOG0011374/N0.HOG0011760/N0.HOG0012515/N0.HOG0013346/N0.HOG0013347/N0.HOG0015691/N0.HOG0017756/N0.HOG0017761/N0.HOG0019416/N0.HOG0019487/N0.HOG0019758/N0.HOG0019760/N0.HOG0019777/N0.HOG0019846/N0.HOG0019848/N0.HOG0020374/N0.HOG0022927/N0.HOG0026867/N0.HOG0026980/N0.HOG0026981/N0.HOG0…	239	Shell	level3
alpha-helix exposed by beta-structure	180/32108	245/53018	1.46631e-05	0.000177179	0.0001402	N0.HOG0005789/N0.HOG0005792/N0.HOG0005793/N0.HOG0005796/N0.HOG0005797/N0.HOG0005798/N0.HOG0007974/N0.HOG0007975/N0.HOG0008740/N0.HOG0008743/N0.HOG0008744/N0.HOG0008745/N0.HOG0008747/N0.HOG0010150/N0.HOG0010151/N0.HOG0010152/N0.HOG0011430/N0.HOG0011431/N0.HOG0011432/N0.HOG0011433/N0.HOG0018356/N0.HOG0018422/N0.HOG0018423/N0.HOG0018545/N0.HOG0023396/N0.HOG0023397/N0.HOG0024094/N0.HOG0024151/N0.HOG0…	180	Shell	level3
defense mechanisms	231/32108	323/53018	2.42083e-05	0.000270016	0.000213661	N0.HOG0004502/N0.HOG0004503/N0.HOG0004504/N0.HOG0004909/N0.HOG0004910/N0.HOG0005182/N0.HOG0005183/N0.HOG0005184/N0.HOG0007454/N0.HOG0007456/N0.HOG0007457/N0.HOG0007521/N0.HOG0012448/N0.HOG0012449/N0.HOG0014946/N0.HOG0014947/N0.HOG0017442/N0.HOG0017701/N0.HOG0017702/N0.HOG0017725/N0.HOG0018404/N0.HOG0018405/N0.HOG0021392/N0.HOG0021394/N0.HOG0025797/N0.HOG0030683/N0.HOG0030775/N0.HOG0031580/N0.HOG0…	231	Shell	level3
smallHsp holdase chaperone activities	83/32108	105/53018	4.23124e-05	0.000438235	0.000346771	N0.HOG0005308/N0.HOG0005309/N0.HOG0005311/N0.HOG0006102/N0.HOG0006103/N0.HOG0006104/N0.HOG0006106/N0.HOG0007324/N0.HOG0007325/N0.HOG0007326/N0.HOG0008766/N0.HOG0008767/N0.HOG0008768/N0.HOG0009509/N0.HOG0010778/N0.HOG0010780/N0.HOG0010781/N0.HOG0028566/N0.HOG0028567/N0.HOG0029816/N0.HOG0036426/N0.HOG0036775/N0.HOG0038522/N0.HOG0038999/N0.HOG0040866/N0.HOG0045543/N0.HOG0047226/N0.HOG0047973/N0.HOG0…	83	Shell	level3
EC_4-3 carbon-nitrogen lyase	158/32108	215/53018	4.62339e-05	0.000446928	0.000353649	N0.HOG0003483/N0.HOG0003484/N0.HOG0003486/N0.HOG0003488/N0.HOG0003489/N0.HOG0003493/N0.HOG0003494/N0.HOG0003495/N0.HOG0003496/N0.HOG0003497/N0.HOG0003498/N0.HOG0003695/N0.HOG0003696/N0.HOG0003697/N0.HOG0003698/N0.HOG0003699/N0.HOG0003701/N0.HOG0003702/N0.HOG0003705/N0.HOG0003708/N0.HOG0003715/N0.HOG0005027/N0.HOG0005028/N0.HOG0005029/N0.HOG0005030/N0.HOG0005031/N0.HOG0005032/N0.HOG0005033/N0.HOG0…	158	Shell	level3
helix-turn-helix DNA-binding domain	625/32108	937/53018	5.12197e-05	0.000464179	0.000367299	N0.HOG0007096/N0.HOG0007097/N0.HOG0008323/N0.HOG0008324/N0.HOG0008325/N0.HOG0011251/N0.HOG0011252/N0.HOG0011415/N0.HOG0011416/N0.HOG0011417/N0.HOG0011736/N0.HOG0011737/N0.HOG0012268/N0.HOG0012269/N0.HOG0012270/N0.HOG0012339/N0.HOG0012340/N0.HOG0012527/N0.HOG0013696/N0.HOG0013697/N0.HOG0014008/N0.HOG0014009/N0.HOG0014899/N0.HOG0015268/N0.HOG0015269/N0.HOG0016014/N0.HOG0016015/N0.HOG0016016/N0.HOG0…	625	Shell	level3
TKL protein kinase families	1197/32108	1854/53018	0.000167771	0.00143098	0.00113232	N0.HOG0004188/N0.HOG0004189/N0.HOG0004195/N0.HOG0004197/N0.HOG0004549/N0.HOG0004552/N0.HOG0004553/N0.HOG0004554/N0.HOG0005406/N0.HOG0005410/N0.HOG0005411/N0.HOG0005412/N0.HOG0005872/N0.HOG0005873/N0.HOG0005874/N0.HOG0006304/N0.HOG0006305/N0.HOG0006307/N0.HOG0006377/N0.HOG0006378/N0.HOG0006379/N0.HOG0006380/N0.HOG0006521/N0.HOG0006528/N0.HOG0006688/N0.HOG0006689/N0.HOG0006891/N0.HOG0006944/N0.HOG0…	1197	Shell	level3
mitochondrial ribosome biogenesis	242/32108	347/53018	0.000225061	0.00181299	0.0014346	N0.HOG0003642/N0.HOG0004790/N0.HOG0004791/N0.HOG0007885/N0.HOG0008142/N0.HOG0008412/N0.HOG0008414/N0.HOG0008415/N0.HOG0008416/N0.HOG0009148/N0.HOG0009315/N0.HOG0009316/N0.HOG0009318/N0.HOG0009394/N0.HOG0009395/N0.HOG0009522/N0.HOG0009523/N0.HOG0009780/N0.HOG0009849/N0.HOG0009850/N0.HOG0010912/N0.HOG0010913/N0.HOG0011504/N0.HOG0011505/N0.HOG0012123/N0.HOG0012124/N0.HOG0012232/N0.HOG0012233/N0.HOG0…	242	Shell	level3
calcium sensor *(CML)	81/32108	105/53018	0.000239078	0.00182454	0.00144374	N0.HOG0008573/N0.HOG0008844/N0.HOG0008845/N0.HOG0013788/N0.HOG0014239/N0.HOG0014241/N0.HOG0015112/N0.HOG0020099/N0.HOG0020100/N0.HOG0022458/N0.HOG0024632/N0.HOG0032681/N0.HOG0033377/N0.HOG0034896/N0.HOG0035809/N0.HOG0036597/N0.HOG0037799/N0.HOG0038819/N0.HOG0039102/N0.HOG0040595/N0.HOG0040981/N0.HOG0041637/N0.HOG0043403/N0.HOG0043466/N0.HOG0044616/N0.HOG0045213/N0.HOG0047438/N0.HOG0048236/N0.HOG0…	81	Shell	level3
cysteine peptidase activities	139/32108	191/53018	0.000269342	0.00195273	0.00154517	N0.HOG0003804/N0.HOG0003805/N0.HOG0003806/N0.HOG0003807/N0.HOG0003809/N0.HOG0003811/N0.HOG0003812/N0.HOG0003813/N0.HOG0005350/N0.HOG0006035/N0.HOG0006500/N0.HOG0006501/N0.HOG0008374/N0.HOG0008376/N0.HOG0009445/N0.HOG0009976/N0.HOG0009977/N0.HOG0009978/N0.HOG0010388/N0.HOG0010389/N0.HOG0015903/N0.HOG0016133/N0.HOG0023506/N0.HOG0024806/N0.HOG0026493/N0.HOG0030156/N0.HOG0030212/N0.HOG0030213/N0.HOG0…	139	Shell	level3
EC_3-4 hydrolase acting on peptide bond (peptidase)	674/32108	1025/53018	0.000300404	0.00207422	0.00164131	N0.HOG0003804/N0.HOG0003805/N0.HOG0003806/N0.HOG0003807/N0.HOG0003809/N0.HOG0003811/N0.HOG0003812/N0.HOG0003813/N0.HOG0005350/N0.HOG0006035/N0.HOG0006500/N0.HOG0006501/N0.HOG0006590/N0.HOG0006699/N0.HOG0006701/N0.HOG0006842/N0.HOG0006911/N0.HOG0007161/N0.HOG0007163/N0.HOG0007164/N0.HOG0007167/N0.HOG0007593/N0.HOG0007737/N0.HOG0007741/N0.HOG0007743/N0.HOG0007806/N0.HOG0008085/N0.HOG0008374/N0.HOG0…	674	Shell	level3
endoplasmic reticulum-localized fatty acid elongase (FAE) system	196/32108	282/53018	0.00109299	0.00720378	0.00570027	N0.HOG0009865/N0.HOG0009866/N0.HOG0009870/N0.HOG0010713/N0.HOG0010714/N0.HOG0011289/N0.HOG0011290/N0.HOG0011669/N0.HOG0013735/N0.HOG0013736/N0.HOG0013810/N0.HOG0013811/N0.HOG0013902/N0.HOG0013903/N0.HOG0014277/N0.HOG0014278/N0.HOG0015280/N0.HOG0020500/N0.HOG0021733/N0.HOG0021734/N0.HOG0022133/N0.HOG0022782/N0.HOG0022783/N0.HOG0024304/N0.HOG0024958/N0.HOG0026530/N0.HOG0026612/N0.HOG0027781/N0.HOG0…	196	Shell	level3
CRP (cysteine-rich-peptide) category	144/32108	205/53018	0.00244772	0.0154313	0.0122106	N0.HOG0012535/N0.HOG0015863/N0.HOG0015864/N0.HOG0015865/N0.HOG0015992/N0.HOG0016311/N0.HOG0020499/N0.HOG0021108/N0.HOG0032895/N0.HOG0033017/N0.HOG0033122/N0.HOG0033198/N0.HOG0033205/N0.HOG0033206/N0.HOG0033859/N0.HOG0034300/N0.HOG0035029/N0.HOG0035372/N0.HOG0035438/N0.HOG0035873/N0.HOG0037050/N0.HOG0037132/N0.HOG0037267/N0.HOG0037453/N0.HOG0037598/N0.HOG0038141/N0.HOG0038206/N0.HOG0038207/N0.HOG0…	144	Shell	level3
EC_1-11 oxidoreductase acting on peroxide as acceptor	409/32108	621/53018	0.00348979	0.0210841	0.0166836	N0.HOG0005431/N0.HOG0005432/N0.HOG0005638/N0.HOG0005639/N0.HOG0005640/N0.HOG0005644/N0.HOG0005735/N0.HOG0005736/N0.HOG0005737/N0.HOG0005738/N0.HOG0006018/N0.HOG0006019/N0.HOG0006020/N0.HOG0006075/N0.HOG0006129/N0.HOG0006794/N0.HOG0008016/N0.HOG0008018/N0.HOG0008385/N0.HOG0008386/N0.HOG0009171/N0.HOG0009172/N0.HOG0009413/N0.HOG0009414/N0.HOG0009604/N0.HOG0009605/N0.HOG0010030/N0.HOG0010031/N0.HOG0…	409	Shell	level3
p-coumaroyl-CoA biosynthesis	95/32108	132/53018	0.00409006	0.0237223	0.0187712	N0.HOG0003695/N0.HOG0003696/N0.HOG0003697/N0.HOG0003698/N0.HOG0003699/N0.HOG0003701/N0.HOG0003702/N0.HOG0003705/N0.HOG0003708/N0.HOG0003715/N0.HOG0005027/N0.HOG0005028/N0.HOG0005029/N0.HOG0005030/N0.HOG0005031/N0.HOG0005032/N0.HOG0005033/N0.HOG0005035/N0.HOG0005036/N0.HOG0009481/N0.HOG0009482/N0.HOG0017445/N0.HOG0017446/N0.HOG0019795/N0.HOG0019796/N0.HOG0027441/N0.HOG0029452/N0.HOG0029453/N0.HOG0…	95	Shell	level3
TOC superfamily	87/32108	121/53018	0.00609527	0.0339928	0.0268982	N0.HOG0009688/N0.HOG0011235/N0.HOG0013772/N0.HOG0013773/N0.HOG0017884/N0.HOG0017885/N0.HOG0018478/N0.HOG0020289/N0.HOG0027483/N0.HOG0027484/N0.HOG0032517/N0.HOG0033612/N0.HOG0034612/N0.HOG0034724/N0.HOG0034929/N0.HOG0035244/N0.HOG0036552/N0.HOG0037666/N0.HOG0038729/N0.HOG0039514/N0.HOG0041161/N0.HOG0041915/N0.HOG0043416/N0.HOG0044587/N0.HOG0044746/N0.HOG0045104/N0.HOG0045242/N0.HOG0047380/N0.HOG0…	87	Shell	level3
conjugation and degradation	196/32108	290/53018	0.00779289	0.0418507	0.033116	N0.HOG0005444/N0.HOG0005445/N0.HOG0005446/N0.HOG0005447/N0.HOG0005448/N0.HOG0008731/N0.HOG0008732/N0.HOG0009133/N0.HOG0009134/N0.HOG0009484/N0.HOG0009485/N0.HOG0009487/N0.HOG0009743/N0.HOG0009744/N0.HOG0009900/N0.HOG0009901/N0.HOG0011418/N0.HOG0012525/N0.HOG0012526/N0.HOG0015021/N0.HOG0015022/N0.HOG0015181/N0.HOG0015182/N0.HOG0018201/N0.HOG0019081/N0.HOG0021696/N0.HOG0021697/N0.HOG0023099/N0.HOG0…	196	Shell	level3
histone H3-H4 tetramer	638/10127	937/41648	2.74517e-180	1.83926e-178	1.73379e-178	NUn.HOG0102206/NUn.HOG0102293/NUn.HOG0102302/NUn.HOG0102426/NUn.HOG0102430/NUn.HOG0102466/NUn.HOG0102696/NUn.HOG0104176/NUn.HOG0104410/NUn.HOG0104411/NUn.HOG0104476/NUn.HOG0104477/NUn.HOG0104478/NUn.HOG0104549/NUn.HOG0104612/NUn.HOG0104614/NUn.HOG0104764/NUn.HOG0104765/NUn.HOG0104825/NUn.HOG0104956/NUn.HOG0104957/NUn.HOG0104958/NUn.HOG0105142/NUn.HOG0105143/NUn.HOG0105144/NUn.HOG0105184/NUn.HOG01…	638	Cloud	level4
LHC-II complex	206/10127	328/41648	1.0969e-49	3.67463e-48	3.46391e-48	NUn.HOG0102148/NUn.HOG0104240/NUn.HOG0104468/NUn.HOG0104469/NUn.HOG0104823/NUn.HOG0105052/NUn.HOG0105525/NUn.HOG0106473/NUn.HOG0106474/NUn.HOG0106554/NUn.HOG0106720/NUn.HOG0106746/NUn.HOG0106760/NUn.HOG0106770/NUn.HOG0107269/NUn.HOG0107316/NUn.HOG0107359/NUn.HOG0107552/NUn.HOG0107553/NUn.HOG0107629/NUn.HOG0107752/NUn.HOG0107808/NUn.HOG0107896/NUn.HOG0107952/NUn.HOG0108278/NUn.HOG0108283/NUn.HOG01…	206	Cloud	level4
histone H2A-H2B dimer	320/10127	1000/41648	1.57935e-08	3.52722e-07	3.32495e-07	N0.HOG0094384/NUn.HOG0102081/NUn.HOG0102119/NUn.HOG0102170/NUn.HOG0102171/NUn.HOG0102173/NUn.HOG0102203/NUn.HOG0102343/NUn.HOG0102832/NUn.HOG0103231/NUn.HOG0103521/NUn.HOG0103548/NUn.HOG0103599/NUn.HOG0103600/NUn.HOG0103681/NUn.HOG0104092/NUn.HOG0104110/NUn.HOG0104117/NUn.HOG0104121/NUn.HOG0104122/NUn.HOG0104123/NUn.HOG0104124/NUn.HOG0104144/NUn.HOG0104148/NUn.HOG0104173/NUn.HOG0104182/NUn.HOG010…	320	Cloud	level4
UBQ conjugation (ubiquitylation)	86/10127	241/41648	4.94428e-05	0.000828166	0.000780675	NUn.HOG0104020/NUn.HOG0104028/NUn.HOG0104875/NUn.HOG0104995/NUn.HOG0105268/NUn.HOG0105370/NUn.HOG0105454/NUn.HOG0105456/NUn.HOG0105511/NUn.HOG0105513/NUn.HOG0105654/NUn.HOG0105752/NUn.HOG0106439/NUn.HOG0106440/NUn.HOG0107248/NUn.HOG0108269/NUn.HOG0108636/NUn.HOG0108787/NUn.HOG0108970/NUn.HOG0109318/NUn.HOG0110484/NUn.HOG0110485/NUn.HOG0110487/NUn.HOG0110930/NUn.HOG0111059/NUn.HOG0111085/NUn.HOG01…	86	Cloud	level4
lysine methylation	44/6969	150/41648	8.62998e-05	0.00569578	0.00517799	N0.HOG0013410/N0.HOG0013456/N0.HOG0014149/N0.HOG0014326/N0.HOG0014691/N0.HOG0015208/N0.HOG0016214/N0.HOG0016271/N0.HOG0016304/N0.HOG0016517/N0.HOG0016743/N0.HOG0017751/N0.HOG0018019/N0.HOG0018055/N0.HOG0018090/N0.HOG0018152/N0.HOG0018278/N0.HOG0018435/N0.HOG0019511/N0.HOG0019516/N0.HOG0020445/N0.HOG0020487/N0.HOG0020643/N0.HOG0020875/N0.HOG0020964/N0.HOG0022028/N0.HOG0022033/N0.HOG0022105/N0.HOG0…	44	Core	level4
PPM/PP2C Mn/Mg-dependent phosphatase families	49/6969	178/41648	0.000200342	0.00661129	0.00601026	N0.HOG0008503/N0.HOG0012081/N0.HOG0012275/N0.HOG0012960/N0.HOG0014018/N0.HOG0014247/N0.HOG0014478/N0.HOG0015096/N0.HOG0015636/N0.HOG0015872/N0.HOG0015965/N0.HOG0016083/N0.HOG0016277/N0.HOG0016322/N0.HOG0016607/N0.HOG0017402/N0.HOG0017497/N0.HOG0017525/N0.HOG0018075/N0.HOG0018500/N0.HOG0019274/N0.HOG0019298/N0.HOG0019305/N0.HOG0019554/N0.HOG0019899/N0.HOG0020295/N0.HOG0020419/N0.HOG0020519/N0.HOG0…	49	Core	level4
NST-TPT group	36/6969	125/41648	0.00052917	0.0108245	0.00984045	N0.HOG0007524/N0.HOG0012280/N0.HOG0012594/N0.HOG0012719/N0.HOG0012832/N0.HOG0013038/N0.HOG0013045/N0.HOG0013441/N0.HOG0013661/N0.HOG0015062/N0.HOG0016261/N0.HOG0016483/N0.HOG0016698/N0.HOG0017020/N0.HOG0017149/N0.HOG0017458/N0.HOG0018002/N0.HOG0018013/N0.HOG0018584/N0.HOG0019739/N0.HOG0019814/N0.HOG0020109/N0.HOG0020535/N0.HOG0020888/N0.HOG0022057/N0.HOG0022531/N0.HOG0023324/N0.HOG0023835/N0.HOG0…	36	Core	level4
biosynthesis	95/6969	414/41648	0.00065603	0.0108245	0.00984045	N0.HOG0008920/N0.HOG0012541/N0.HOG0012660/N0.HOG0012894/N0.HOG0013095/N0.HOG0013338/N0.HOG0013593/N0.HOG0013814/N0.HOG0013991/N0.HOG0014015/N0.HOG0014090/N0.HOG0014567/N0.HOG0014812/N0.HOG0015011/N0.HOG0015090/N0.HOG0015170/N0.HOG0015340/N0.HOG0015387/N0.HOG0015437/N0.HOG0015595/N0.HOG0015710/N0.HOG0015765/N0.HOG0015876/N0.HOG0015920/N0.HOG0016048/N0.HOG0016066/N0.HOG0016122/N0.HOG0016521/N0.HOG0…	95	Core	level4
modification and degradation	78/6969	348/41648	0.00359796	0.047493	0.0431755	N0.HOG0007559/N0.HOG0007801/N0.HOG0008058/N0.HOG0011952/N0.HOG0012258/N0.HOG0012276/N0.HOG0012789/N0.HOG0012891/N0.HOG0013056/N0.HOG0013188/N0.HOG0013502/N0.HOG0013548/N0.HOG0014244/N0.HOG0014397/N0.HOG0014407/N0.HOG0014604/N0.HOG0014725/N0.HOG0014756/N0.HOG0015088/N0.HOG0015117/N0.HOG0015462/N0.HOG0015676/N0.HOG0015705/N0.HOG0015749/N0.HOG0015915/N0.HOG0016057/N0.HOG0016365/N0.HOG0016369/N0.HOG0…	78	Core	level4
WAK/WAKL protein kinase	242/24552	304/41648	1.34623e-14	9.01977e-13	5.38494e-13	N0.HOG0006688/N0.HOG0006689/N0.HOG0007338/N0.HOG0007339/N0.HOG0007340/N0.HOG0007341/N0.HOG0007452/N0.HOG0007882/N0.HOG0008806/N0.HOG0008807/N0.HOG0008809/N0.HOG0008810/N0.HOG0009055/N0.HOG0010270/N0.HOG0010272/N0.HOG0011456/N0.HOG0012163/N0.HOG0015812/N0.HOG0019769/N0.HOG0021886/N0.HOG0022011/N0.HOG0023528/N0.HOG0023750/N0.HOG0023751/N0.HOG0023967/N0.HOG0025394/N0.HOG0025395/N0.HOG0026109/N0.HOG0…	242	Shell	level4
11S globulin family	92/24552	106/41648	3.80368e-10	1.27423e-08	7.60735e-09	N0.HOG0004313/N0.HOG0004314/N0.HOG0004315/N0.HOG0005361/N0.HOG0005362/N0.HOG0005363/N0.HOG0005365/N0.HOG0005366/N0.HOG0005655/N0.HOG0005656/N0.HOG0005661/N0.HOG0005669/N0.HOG0005670/N0.HOG0006887/N0.HOG0006888/N0.HOG0006889/N0.HOG0007008/N0.HOG0007009/N0.HOG0007010/N0.HOG0009282/N0.HOG0009285/N0.HOG0022485/N0.HOG0022486/N0.HOG0026014/N0.HOG0029616/N0.HOG0029617/N0.HOG0032078/N0.HOG0035621/N0.HOG0…	92	Shell	level4
NAC transcription factor	304/24552	415/41648	7.15989e-10	1.59904e-08	9.54652e-09	N0.HOG0006735/N0.HOG0006736/N0.HOG0006737/N0.HOG0007776/N0.HOG0007778/N0.HOG0007779/N0.HOG0008794/N0.HOG0008795/N0.HOG0008796/N0.HOG0010035/N0.HOG0010036/N0.HOG0010224/N0.HOG0010970/N0.HOG0010971/N0.HOG0011738/N0.HOG0011739/N0.HOG0012062/N0.HOG0012183/N0.HOG0012184/N0.HOG0012458/N0.HOG0012459/N0.HOG0012486/N0.HOG0012487/N0.HOG0013753/N0.HOG0013754/N0.HOG0013755/N0.HOG0015177/N0.HOG0018506/N0.HOG0…	304	Shell	level4
mono-/sesquiterpene-/diterpene synthase	123/24552	152/41648	6.19829e-09	1.03821e-07	6.19829e-08	N0.HOG0004937/N0.HOG0004938/N0.HOG0004941/N0.HOG0004942/N0.HOG0004944/N0.HOG0006045/N0.HOG0007073/N0.HOG0007074/N0.HOG0008175/N0.HOG0008181/N0.HOG0008182/N0.HOG0008939/N0.HOG0009191/N0.HOG0010252/N0.HOG0010454/N0.HOG0010455/N0.HOG0021107/N0.HOG0024875/N0.HOG0026722/N0.HOG0026958/N0.HOG0028310/N0.HOG0028311/N0.HOG0029461/N0.HOG0034345/N0.HOG0034553/N0.HOG0037736/N0.HOG0038654/N0.HOG0038656/N0.HOG0…	123	Shell	level4
Serpin protease inhibitor	128/24552	162/41648	4.86283e-08	6.51619e-07	3.89026e-07	N0.HOG0008474/N0.HOG0011811/N0.HOG0011812/N0.HOG0017593/N0.HOG0017858/N0.HOG0017912/N0.HOG0022212/N0.HOG0022213/N0.HOG0029421/N0.HOG0030698/N0.HOG0031134/N0.HOG0031135/N0.HOG0033279/N0.HOG0033429/N0.HOG0034957/N0.HOG0035646/N0.HOG0036100/N0.HOG0036797/N0.HOG0038500/N0.HOG0038501/N0.HOG0039556/N0.HOG0040060/N0.HOG0040113/N0.HOG0041560/N0.HOG0042008/N0.HOG0042955/N0.HOG0043127/N0.HOG0043128/N0.HOG0…	128	Shell	level4
Lectin receptor-like protein kinase families	238/24552	326/41648	7.69434e-08	8.59201e-07	5.12956e-07	N0.HOG0006521/N0.HOG0006528/N0.HOG0007222/N0.HOG0007364/N0.HOG0007539/N0.HOG0007540/N0.HOG0007541/N0.HOG0007542/N0.HOG0007615/N0.HOG0009956/N0.HOG0009957/N0.HOG0009959/N0.HOG0010179/N0.HOG0010185/N0.HOG0010186/N0.HOG0011464/N0.HOG0011527/N0.HOG0011528/N0.HOG0011632/N0.HOG0011995/N0.HOG0011996/N0.HOG0012468/N0.HOG0012469/N0.HOG0012470/N0.HOG0012472/N0.HOG0013029/N0.HOG0013030/N0.HOG0014493/N0.HOG0…	238	Shell	level4
WRKY transcription factor activity	259/24552	361/41648	2.65841e-07	2.31898e-06	1.38446e-06	N0.HOG0011820/N0.HOG0011821/N0.HOG0017516/N0.HOG0017517/N0.HOG0019224/N0.HOG0021043/N0.HOG0023862/N0.HOG0029001/N0.HOG0031848/N0.HOG0031913/N0.HOG0032403/N0.HOG0032762/N0.HOG0032779/N0.HOG0032943/N0.HOG0033100/N0.HOG0033185/N0.HOG0033186/N0.HOG0033247/N0.HOG0033288/N0.HOG0033314/N0.HOG0033465/N0.HOG0033484/N0.HOG0033598/N0.HOG0033673/N0.HOG0033984/N0.HOG0034139/N0.HOG0034221/N0.HOG0034222/N0.HOG0…	259	Shell	level4
MYB transcription factor family	189/24552	255/41648	2.76893e-07	2.31898e-06	1.38446e-06	N0.HOG0011736/N0.HOG0011737/N0.HOG0013696/N0.HOG0013697/N0.HOG0016635/N0.HOG0018063/N0.HOG0018064/N0.HOG0029496/N0.HOG0029497/N0.HOG0030275/N0.HOG0030914/N0.HOG0030947/N0.HOG0030948/N0.HOG0031798/N0.HOG0032518/N0.HOG0032519/N0.HOG0032676/N0.HOG0032959/N0.HOG0033097/N0.HOG0033270/N0.HOG0033401/N0.HOG0033402/N0.HOG0033455/N0.HOG0033473/N0.HOG0033592/N0.HOG0033622/N0.HOG0033832/N0.HOG0033910/N0.HOG0…	189	Shell	level4
Papain-type protease activities	117/24552	151/41648	1.18658e-06	8.83345e-06	5.2737e-06	N0.HOG0003804/N0.HOG0003805/N0.HOG0003806/N0.HOG0003807/N0.HOG0003809/N0.HOG0003811/N0.HOG0003812/N0.HOG0003813/N0.HOG0005350/N0.HOG0006035/N0.HOG0006500/N0.HOG0006501/N0.HOG0008374/N0.HOG0008376/N0.HOG0009445/N0.HOG0009976/N0.HOG0009977/N0.HOG0009978/N0.HOG0015903/N0.HOG0016133/N0.HOG0023506/N0.HOG0024806/N0.HOG0026493/N0.HOG0030156/N0.HOG0030212/N0.HOG0030213/N0.HOG0034535/N0.HOG0036750/N0.HOG0…	117	Shell	level4
MADS/AGL transcription factor	180/24552	245/41648	1.40957e-06	9.44413e-06	5.63829e-06	N0.HOG0005789/N0.HOG0005792/N0.HOG0005793/N0.HOG0005796/N0.HOG0005797/N0.HOG0005798/N0.HOG0007974/N0.HOG0007975/N0.HOG0008740/N0.HOG0008743/N0.HOG0008744/N0.HOG0008745/N0.HOG0008747/N0.HOG0010150/N0.HOG0010151/N0.HOG0010152/N0.HOG0011430/N0.HOG0011431/N0.HOG0011432/N0.HOG0011433/N0.HOG0018356/N0.HOG0018422/N0.HOG0018423/N0.HOG0018545/N0.HOG0023396/N0.HOG0023397/N0.HOG0024094/N0.HOG0024151/N0.HOG0…	180	Shell	level4
histone H2A-H2B dimer	659/24552	1000/41648	2.91433e-06	1.77509e-05	1.05976e-05	N0.HOG0003452/N0.HOG0003453/N0.HOG0003454/N0.HOG0003455/N0.HOG0003456/N0.HOG0003457/N0.HOG0003458/N0.HOG0003459/N0.HOG0003460/N0.HOG0003612/N0.HOG0003615/N0.HOG0003616/N0.HOG0003617/N0.HOG0003618/N0.HOG0003620/N0.HOG0003621/N0.HOG0003622/N0.HOG0003624/N0.HOG0003625/N0.HOG0004729/N0.HOG0004730/N0.HOG0004731/N0.HOG0004732/N0.HOG0004733/N0.HOG0004962/N0.HOG0005675/N0.HOG0006262/N0.HOG0007733/N0.HOG0…	659	Shell	level4
defense enzyme activities	136/24552	182/41648	5.93811e-06	3.31544e-05	1.97937e-05	N0.HOG0004502/N0.HOG0004503/N0.HOG0004504/N0.HOG0004909/N0.HOG0004910/N0.HOG0005182/N0.HOG0005183/N0.HOG0005184/N0.HOG0007454/N0.HOG0007521/N0.HOG0017442/N0.HOG0017725/N0.HOG0018404/N0.HOG0018405/N0.HOG0021392/N0.HOG0021394/N0.HOG0030683/N0.HOG0030775/N0.HOG0031580/N0.HOG0033252/N0.HOG0034443/N0.HOG0034444/N0.HOG0035981/N0.HOG0036713/N0.HOG0036714/N0.HOG0037199/N0.HOG0037500/N0.HOG0037693/N0.HOG0…	136	Shell	level4
small ribosomal subunit proteome	164/24552	225/41648	8.82972e-06	4.5507e-05	2.71684e-05	N0.HOG0003852/N0.HOG0003853/N0.HOG0004407/N0.HOG0004409/N0.HOG0004410/N0.HOG0004412/N0.HOG0004413/N0.HOG0004414/N0.HOG0004415/N0.HOG0004416/N0.HOG0004790/N0.HOG0004791/N0.HOG0005624/N0.HOG0007704/N0.HOG0008142/N0.HOG0008294/N0.HOG0008412/N0.HOG0008414/N0.HOG0008415/N0.HOG0008416/N0.HOG0008849/N0.HOG0009148/N0.HOG0009394/N0.HOG0009395/N0.HOG0010560/N0.HOG0010912/N0.HOG0010913/N0.HOG0011504/N0.HOG0…	164	Shell	level4
AP2/ERF family	230/24552	327/41648	1.2226e-05	5.85104e-05	3.49316e-05	N0.HOG0008264/N0.HOG0008265/N0.HOG0008266/N0.HOG0012045/N0.HOG0012046/N0.HOG0012611/N0.HOG0013898/N0.HOG0013899/N0.HOG0013900/N0.HOG0013959/N0.HOG0014639/N0.HOG0014640/N0.HOG0021224/N0.HOG0021225/N0.HOG0028908/N0.HOG0030573/N0.HOG0031915/N0.HOG0031986/N0.HOG0032534/N0.HOG0032668/N0.HOG0032730/N0.HOG0032731/N0.HOG0032732/N0.HOG0032733/N0.HOG0032780/N0.HOG0032781/N0.HOG0033018/N0.HOG0033079/N0.HOG0…	230	Shell	level4
ZFP transcription factor	81/24552	103/41648	1.8971e-05	8.47371e-05	5.05893e-05	N0.HOG0008302/N0.HOG0012564/N0.HOG0012565/N0.HOG0012819/N0.HOG0012820/N0.HOG0020903/N0.HOG0021839/N0.HOG0026748/N0.HOG0026749/N0.HOG0030801/N0.HOG0031210/N0.HOG0031595/N0.HOG0032438/N0.HOG0032439/N0.HOG0033053/N0.HOG0033428/N0.HOG0033679/N0.HOG0034879/N0.HOG0035092/N0.HOG0035154/N0.HOG0035155/N0.HOG0035439/N0.HOG0035680/N0.HOG0035681/N0.HOG0037768/N0.HOG0038210/N0.HOG0038609/N0.HOG0040846/N0.HOG0…	81	Shell	level4
class tau glutathione S-transferase	160/24552	221/41648	2.10674e-05	8.82198e-05	5.26685e-05	N0.HOG0004950/N0.HOG0011370/N0.HOG0011372/N0.HOG0011373/N0.HOG0011374/N0.HOG0011760/N0.HOG0012515/N0.HOG0013346/N0.HOG0013347/N0.HOG0015691/N0.HOG0017756/N0.HOG0017761/N0.HOG0019487/N0.HOG0019777/N0.HOG0020374/N0.HOG0027679/N0.HOG0028704/N0.HOG0029507/N0.HOG0030258/N0.HOG0030787/N0.HOG0030788/N0.HOG0030803/N0.HOG0032352/N0.HOG0032966/N0.HOG0032967/N0.HOG0033480/N0.HOG0034720/N0.HOG0034721/N0.HOG0…	160	Shell	level4
LRR-XII protein kinase	138/24552	189/41648	3.79955e-05	0.000149747	8.94011e-05	N0.HOG0004188/N0.HOG0004189/N0.HOG0004195/N0.HOG0004197/N0.HOG0004549/N0.HOG0004552/N0.HOG0004553/N0.HOG0004554/N0.HOG0005406/N0.HOG0005410/N0.HOG0005411/N0.HOG0005412/N0.HOG0005872/N0.HOG0005873/N0.HOG0005874/N0.HOG0006944/N0.HOG0007385/N0.HOG0007386/N0.HOG0007575/N0.HOG0007601/N0.HOG0007794/N0.HOG0007795/N0.HOG0007798/N0.HOG0008996/N0.HOG0008997/N0.HOG0009473/N0.HOG0009474/N0.HOG0009790/N0.HOG0…	138	Shell	level4
fatty acid elongation complex	196/24552	280/41648	8.06222e-05	0.000300094	0.00017916	N0.HOG0009865/N0.HOG0009866/N0.HOG0009870/N0.HOG0010713/N0.HOG0010714/N0.HOG0011289/N0.HOG0011290/N0.HOG0011669/N0.HOG0013735/N0.HOG0013736/N0.HOG0013810/N0.HOG0013811/N0.HOG0013902/N0.HOG0013903/N0.HOG0014277/N0.HOG0014278/N0.HOG0015280/N0.HOG0020500/N0.HOG0021733/N0.HOG0021734/N0.HOG0022133/N0.HOG0022782/N0.HOG0022783/N0.HOG0024304/N0.HOG0024958/N0.HOG0026530/N0.HOG0026612/N0.HOG0027781/N0.HOG0…	196	Shell	level4
indole-3-pyruvic acid (IPyA) pathway	111/24552	151/41648	0.000132574	0.000467496	0.000279102	N0.HOG0005185/N0.HOG0005186/N0.HOG0005191/N0.HOG0005764/N0.HOG0005765/N0.HOG0005766/N0.HOG0005767/N0.HOG0005768/N0.HOG0006045/N0.HOG0014836/N0.HOG0014837/N0.HOG0015421/N0.HOG0015422/N0.HOG0016210/N0.HOG0016211/N0.HOG0017907/N0.HOG0017908/N0.HOG0023437/N0.HOG0024760/N0.HOG0024761/N0.HOG0024762/N0.HOG0025422/N0.HOG0025423/N0.HOG0025857/N0.HOG0026464/N0.HOG0027122/N0.HOG0027123/N0.HOG0027703/N0.HOG0…	111	Shell	level4
phenylalanine ammonia lyase activity	82/24552	108/41648	0.000160462	0.000537549	0.000320925	N0.HOG0003695/N0.HOG0003696/N0.HOG0003697/N0.HOG0003698/N0.HOG0003699/N0.HOG0003701/N0.HOG0003702/N0.HOG0003705/N0.HOG0003708/N0.HOG0003715/N0.HOG0005027/N0.HOG0005028/N0.HOG0005029/N0.HOG0005030/N0.HOG0005031/N0.HOG0005032/N0.HOG0005033/N0.HOG0005035/N0.HOG0005036/N0.HOG0009481/N0.HOG0009482/N0.HOG0019795/N0.HOG0019796/N0.HOG0027441/N0.HOG0029452/N0.HOG0029453/N0.HOG0029454/N0.HOG0036412/N0.HOG0…	82	Shell	level4
Pepsin-type protease	234/24552	351/41648	0.00171659	0.00547672	0.00326969	N0.HOG0006842/N0.HOG0009338/N0.HOG0009963/N0.HOG0009968/N0.HOG0009970/N0.HOG0013714/N0.HOG0013715/N0.HOG0014274/N0.HOG0015124/N0.HOG0015173/N0.HOG0015174/N0.HOG0021247/N0.HOG0022846/N0.HOG0024648/N0.HOG0025101/N0.HOG0026769/N0.HOG0026770/N0.HOG0027499/N0.HOG0027893/N0.HOG0027894/N0.HOG0028788/N0.HOG0028841/N0.HOG0028842/N0.HOG0030946/N0.HOG0031262/N0.HOG0031263/N0.HOG0031280/N0.HOG0031434/N0.HOG0…	234	Shell	level4
DUF26 protein kinase	87/24552	121/41648	0.00210556	0.00641239	0.00382829	N0.HOG0007840/N0.HOG0007842/N0.HOG0008272/N0.HOG0008273/N0.HOG0010657/N0.HOG0010658/N0.HOG0020112/N0.HOG0023789/N0.HOG0024396/N0.HOG0026562/N0.HOG0027502/N0.HOG0027923/N0.HOG0028423/N0.HOG0030563/N0.HOG0031103/N0.HOG0032040/N0.HOG0032041/N0.HOG0032229/N0.HOG0032996/N0.HOG0033376/N0.HOG0034413/N0.HOG0036637/N0.HOG0036665/N0.HOG0037887/N0.HOG0038793/N0.HOG0039527/N0.HOG0041153/N0.HOG0041432/N0.HOG0…	87	Shell	level4
LSU proteome	278/24552	424/41648	0.00292311	0.00851515	0.00508367	N0.HOG0004492/N0.HOG0004497/N0.HOG0004498/N0.HOG0004957/N0.HOG0004958/N0.HOG0004959/N0.HOG0005107/N0.HOG0005975/N0.HOG0006248/N0.HOG0006249/N0.HOG0006738/N0.HOG0006739/N0.HOG0006786/N0.HOG0006787/N0.HOG0007106/N0.HOG0007107/N0.HOG0007108/N0.HOG0007109/N0.HOG0007110/N0.HOG0007240/N0.HOG0007241/N0.HOG0007242/N0.HOG0007749/N0.HOG0007750/N0.HOG0007818/N0.HOG0007819/N0.HOG0007966/N0.HOG0007967/N0.HOG0…	278	Shell	level4
U-Box E3 ubiquitin ligase activities	84/24552	118/41648	0.00393323	0.0109803	0.00655538	N0.HOG0008169/N0.HOG0008170/N0.HOG0020067/N0.HOG0020068/N0.HOG0022637/N0.HOG0023411/N0.HOG0024495/N0.HOG0024644/N0.HOG0025236/N0.HOG0025859/N0.HOG0026025/N0.HOG0030034/N0.HOG0031227/N0.HOG0031261/N0.HOG0031297/N0.HOG0031345/N0.HOG0031806/N0.HOG0033025/N0.HOG0034675/N0.HOG0035290/N0.HOG0036377/N0.HOG0036658/N0.HOG0036659/N0.HOG0036786/N0.HOG0038291/N0.HOG0038668/N0.HOG0039013/N0.HOG0040020/N0.HOG0…	84	Shell	level4
SSU proteome	163/24552	242/41648	0.00429014	0.0114976	0.00686422	N0.HOG0005340/N0.HOG0005341/N0.HOG0005343/N0.HOG0005344/N0.HOG0005345/N0.HOG0005346/N0.HOG0005347/N0.HOG0005464/N0.HOG0005465/N0.HOG0006056/N0.HOG0006058/N0.HOG0006059/N0.HOG0006061/N0.HOG0007284/N0.HOG0007375/N0.HOG0007376/N0.HOG0007766/N0.HOG0007767/N0.HOG0007768/N0.HOG0007949/N0.HOG0007950/N0.HOG0007951/N0.HOG0009035/N0.HOG0010305/N0.HOG0011194/N0.HOG0013209/N0.HOG0013210/N0.HOG0016471/N0.HOG0…	163	Shell	level4
tryptophan-cluster structure	114/24552	167/41648	0.00818232	0.0210852	0.0125882	N0.HOG0007096/N0.HOG0007097/N0.HOG0011415/N0.HOG0011416/N0.HOG0011417/N0.HOG0012268/N0.HOG0012269/N0.HOG0012270/N0.HOG0012527/N0.HOG0020373/N0.HOG0020530/N0.HOG0020531/N0.HOG0022185/N0.HOG0022588/N0.HOG0022589/N0.HOG0023745/N0.HOG0025410/N0.HOG0026350/N0.HOG0029717/N0.HOG0030735/N0.HOG0032237/N0.HOG0032565/N0.HOG0032804/N0.HOG0032853/N0.HOG0032854/N0.HOG0033807/N0.HOG0033808/N0.HOG0033991/N0.HOG0…	114	Shell	level4
NADH dehydrogenase-like (NDH) complex	101/24552	148/41648	0.0124238	0.0308295	0.0184057	N0.HOG0007704/N0.HOG0008294/N0.HOG0008781/N0.HOG0009513/N0.HOG0009613/N0.HOG0009614/N0.HOG0009617/N0.HOG0009619/N0.HOG0009620/N0.HOG0010216/N0.HOG0011188/N0.HOG0011189/N0.HOG0011190/N0.HOG0020040/N0.HOG0020954/N0.HOG0020955/N0.HOG0022631/N0.HOG0022820/N0.HOG0025043/N0.HOG0025749/N0.HOG0026089/N0.HOG0027951/N0.HOG0027952/N0.HOG0031094/N0.HOG0032558/N0.HOG0032559/N0.HOG0033078/N0.HOG0033256/N0.HOG0…	101	Shell	level4
large ribosomal subunit proteome	164/24552	250/41648	0.0181135	0.0433429	0.0258764	N0.HOG0003642/N0.HOG0005572/N0.HOG0006727/N0.HOG0007885/N0.HOG0009315/N0.HOG0009316/N0.HOG0009318/N0.HOG0009522/N0.HOG0009523/N0.HOG0009780/N0.HOG0009849/N0.HOG0009850/N0.HOG0012123/N0.HOG0012124/N0.HOG0012598/N0.HOG0012599/N0.HOG0013542/N0.HOG0013544/N0.HOG0013891/N0.HOG0013892/N0.HOG0014721/N0.HOG0014722/N0.HOG0015430/N0.HOG0015431/N0.HOG0017768/N0.HOG0017769/N0.HOG0022985/N0.HOG0023320/N0.HOG0…	164	Shell	level4
histone *(H4)	616/6757	815/26739	3.81456e-206	9.91786e-205	8.83372e-205	NUn.HOG0102206/NUn.HOG0102293/NUn.HOG0102302/NUn.HOG0102426/NUn.HOG0102430/NUn.HOG0102466/NUn.HOG0104176/NUn.HOG0104476/NUn.HOG0104477/NUn.HOG0104478/NUn.HOG0104549/NUn.HOG0104612/NUn.HOG0104614/NUn.HOG0104764/NUn.HOG0104765/NUn.HOG0104825/NUn.HOG0104956/NUn.HOG0104957/NUn.HOG0104958/NUn.HOG0105142/NUn.HOG0105143/NUn.HOG0105144/NUn.HOG0105184/NUn.HOG0105260/NUn.HOG0105270/NUn.HOG0105291/NUn.HOG01…	616	Cloud	level5
histone *(H2B/HTB)	220/6757	301/26739	2.11431e-68	2.74861e-67	2.44815e-67	NUn.HOG0102170/NUn.HOG0102171/NUn.HOG0102173/NUn.HOG0102343/NUn.HOG0103231/NUn.HOG0103521/NUn.HOG0103548/NUn.HOG0104309/NUn.HOG0104497/NUn.HOG0104841/NUn.HOG0105895/NUn.HOG0106307/NUn.HOG0106506/NUn.HOG0106528/NUn.HOG0106540/NUn.HOG0106548/NUn.HOG0106549/NUn.HOG0106635/NUn.HOG0106669/NUn.HOG0106761/NUn.HOG0106767/NUn.HOG0106795/NUn.HOG0107227/NUn.HOG0107228/NUn.HOG0107237/NUn.HOG0107238/NUn.HOG01…	220	Cloud	level5
component *(LHCb1/2/3)	202/6757	313/26739	6.06224e-49	5.25394e-48	4.67963e-48	NUn.HOG0102148/NUn.HOG0104240/NUn.HOG0104468/NUn.HOG0104469/NUn.HOG0104823/NUn.HOG0105052/NUn.HOG0105525/NUn.HOG0106473/NUn.HOG0106474/NUn.HOG0106554/NUn.HOG0106720/NUn.HOG0106746/NUn.HOG0106760/NUn.HOG0106770/NUn.HOG0107269/NUn.HOG0107316/NUn.HOG0107359/NUn.HOG0107552/NUn.HOG0107553/NUn.HOG0107629/NUn.HOG0107752/NUn.HOG0107808/NUn.HOG0107896/NUn.HOG0107952/NUn.HOG0108278/NUn.HOG0108283/NUn.HOG01…	202	Cloud	level5
UBQ ubiquitin-fold protein	59/6757	141/26739	1.19462e-05	7.76504e-05	6.91623e-05	NUn.HOG0104020/NUn.HOG0104028/NUn.HOG0104875/NUn.HOG0104995/NUn.HOG0105268/NUn.HOG0105370/NUn.HOG0105454/NUn.HOG0105456/NUn.HOG0105511/NUn.HOG0105513/NUn.HOG0105654/NUn.HOG0105752/NUn.HOG0106439/NUn.HOG0106440/NUn.HOG0108269/NUn.HOG0108636/NUn.HOG0108970/NUn.HOG0110484/NUn.HOG0110485/NUn.HOG0110487/NUn.HOG0111059/NUn.HOG0111085/NUn.HOG0111345/NUn.HOG0112339/NUn.HOG0113469/NUn.HOG0114243/NUn.HOG01…	59	Cloud	level5
PPR-type RNA editing factor activities	36/4355	123/26739	0.00021866	0.00546651	0.00506372	N0.HOG0007391/N0.HOG0012398/N0.HOG0012678/N0.HOG0013185/N0.HOG0013488/N0.HOG0013675/N0.HOG0013676/N0.HOG0014007/N0.HOG0014236/N0.HOG0015755/N0.HOG0016378/N0.HOG0016657/N0.HOG0017395/N0.HOG0017617/N0.HOG0017916/N0.HOG0018904/N0.HOG0019309/N0.HOG0019871/N0.HOG0020679/N0.HOG0020986/N0.HOG0021832/N0.HOG0022648/N0.HOG0022950/N0.HOG0023243/N0.HOG0023725/N0.HOG0024016/N0.HOG0024523/N0.HOG0025204/N0.HOG0…	36	Core	level5
histone *(H2A/HTA)	583/15627	700/26739	2.01538e-46	5.24e-45	3.18219e-45	N0.HOG0003452/N0.HOG0003453/N0.HOG0003454/N0.HOG0003455/N0.HOG0003456/N0.HOG0003457/N0.HOG0003458/N0.HOG0003459/N0.HOG0003460/N0.HOG0003612/N0.HOG0003615/N0.HOG0003616/N0.HOG0003617/N0.HOG0003618/N0.HOG0003620/N0.HOG0003621/N0.HOG0003622/N0.HOG0003624/N0.HOG0003625/N0.HOG0004729/N0.HOG0004730/N0.HOG0004731/N0.HOG0004732/N0.HOG0004733/N0.HOG0006262/N0.HOG0008674/N0.HOG0008675/N0.HOG0008685/N0.HOG0…	583	Shell	level5
R2R3-MYB transcription factor family	186/15627	245/26739	6.44748e-09	8.38172e-08	5.09012e-08	N0.HOG0011736/N0.HOG0011737/N0.HOG0013696/N0.HOG0013697/N0.HOG0016635/N0.HOG0018063/N0.HOG0018064/N0.HOG0029496/N0.HOG0029497/N0.HOG0030275/N0.HOG0030914/N0.HOG0030947/N0.HOG0030948/N0.HOG0031798/N0.HOG0032518/N0.HOG0032519/N0.HOG0032676/N0.HOG0032959/N0.HOG0033097/N0.HOG0033270/N0.HOG0033401/N0.HOG0033402/N0.HOG0033455/N0.HOG0033473/N0.HOG0033592/N0.HOG0033622/N0.HOG0033832/N0.HOG0033910/N0.HOG0…	186	Shell	level5
histone *(H3)	99/15627	123/26739	1.67638e-07	1.45286e-06	8.82303e-07	N0.HOG0002996/N0.HOG0002999/N0.HOG0003002/N0.HOG0003003/N0.HOG0003007/N0.HOG0003011/N0.HOG0003020/N0.HOG0003021/N0.HOG0003024/N0.HOG0003026/N0.HOG0003027/N0.HOG0003028/N0.HOG0003031/N0.HOG0003032/N0.HOG0004163/N0.HOG0004168/N0.HOG0004171/N0.HOG0004178/N0.HOG0011958/N0.HOG0011959/N0.HOG0038619/N0.HOG0042151/N0.HOG0047221/N0.HOG0053629/N0.HOG0058757/N0.HOG0061116/N0.HOG0061579/N0.HOG0062391/N0.HOG0…	99	Shell	level5
condensing enzyme activities	145/15627	197/26739	6.23331e-06	4.05165e-05	2.46052e-05	N0.HOG0009870/N0.HOG0011289/N0.HOG0011290/N0.HOG0011669/N0.HOG0013735/N0.HOG0013736/N0.HOG0013810/N0.HOG0013811/N0.HOG0013902/N0.HOG0013903/N0.HOG0014277/N0.HOG0014278/N0.HOG0015280/N0.HOG0021733/N0.HOG0021734/N0.HOG0022133/N0.HOG0022782/N0.HOG0022783/N0.HOG0024304/N0.HOG0026530/N0.HOG0026612/N0.HOG0027781/N0.HOG0027782/N0.HOG0030001/N0.HOG0030411/N0.HOG0034000/N0.HOG0034001/N0.HOG0034002/N0.HOG0…	145	Shell	level5
ERF subfamily	175/15627	247/26739	3.38318e-05	0.000175926	0.000106837	N0.HOG0008264/N0.HOG0008265/N0.HOG0008266/N0.HOG0012611/N0.HOG0013898/N0.HOG0013899/N0.HOG0013900/N0.HOG0013959/N0.HOG0014639/N0.HOG0014640/N0.HOG0021224/N0.HOG0021225/N0.HOG0031915/N0.HOG0031986/N0.HOG0032534/N0.HOG0032668/N0.HOG0032730/N0.HOG0032731/N0.HOG0032732/N0.HOG0032733/N0.HOG0032780/N0.HOG0032781/N0.HOG0033079/N0.HOG0033080/N0.HOG0033190/N0.HOG0033191/N0.HOG0033207/N0.HOG0033250/N0.HOG0…	175	Shell	level5
flavin-dependent monooxygenase *(YUCCA)	105/15627	142/26739	8.28853e-05	0.000351116	0.000213228	N0.HOG0005185/N0.HOG0005186/N0.HOG0005191/N0.HOG0005764/N0.HOG0005765/N0.HOG0005766/N0.HOG0005767/N0.HOG0005768/N0.HOG0006045/N0.HOG0014836/N0.HOG0014837/N0.HOG0015421/N0.HOG0015422/N0.HOG0016210/N0.HOG0016211/N0.HOG0017907/N0.HOG0017908/N0.HOG0023437/N0.HOG0024760/N0.HOG0024761/N0.HOG0024762/N0.HOG0025422/N0.HOG0025423/N0.HOG0025857/N0.HOG0026464/N0.HOG0027122/N0.HOG0027123/N0.HOG0027703/N0.HOG0…	105	Shell	level5
G-Lectin protein kinase activity	135/15627	188/26739	9.45312e-05	0.000351116	0.000213228	N0.HOG0006521/N0.HOG0006528/N0.HOG0007222/N0.HOG0007364/N0.HOG0007539/N0.HOG0007540/N0.HOG0007541/N0.HOG0007542/N0.HOG0007615/N0.HOG0011464/N0.HOG0011527/N0.HOG0011528/N0.HOG0011632/N0.HOG0012468/N0.HOG0012469/N0.HOG0012470/N0.HOG0012472/N0.HOG0013029/N0.HOG0013030/N0.HOG0014493/N0.HOG0019794/N0.HOG0021206/N0.HOG0021207/N0.HOG0022218/N0.HOG0022219/N0.HOG0023149/N0.HOG0024575/N0.HOG0024663/N0.HOG0…	135	Shell	level5
transcription factor *(WRKY)	192/15627	277/26739	0.000113807	0.000369874	0.00022462	N0.HOG0023862/N0.HOG0032403/N0.HOG0032762/N0.HOG0032779/N0.HOG0033100/N0.HOG0033185/N0.HOG0033186/N0.HOG0033247/N0.HOG0033314/N0.HOG0033465/N0.HOG0033484/N0.HOG0033673/N0.HOG0033984/N0.HOG0034139/N0.HOG0034221/N0.HOG0034222/N0.HOG0034385/N0.HOG0034398/N0.HOG0034677/N0.HOG0034743/N0.HOG0035089/N0.HOG0035134/N0.HOG0035188/N0.HOG0035552/N0.HOG0035965/N0.HOG0036310/N0.HOG0036321/N0.HOG0036755/N0.HOG0…	192	Shell	level5
L-Lectin protein kinase	99/15627	134/26739	0.000138185	0.000399202	0.00024243	N0.HOG0009956/N0.HOG0009957/N0.HOG0009959/N0.HOG0010179/N0.HOG0010185/N0.HOG0010186/N0.HOG0011995/N0.HOG0011996/N0.HOG0016050/N0.HOG0018558/N0.HOG0020983/N0.HOG0021238/N0.HOG0021239/N0.HOG0021240/N0.HOG0022917/N0.HOG0022918/N0.HOG0024406/N0.HOG0025130/N0.HOG0025131/N0.HOG0025132/N0.HOG0026571/N0.HOG0026910/N0.HOG0028359/N0.HOG0029590/N0.HOG0032170/N0.HOG0034895/N0.HOG0035299/N0.HOG0035449/N0.HOG0…	99	Shell	level5
chitinase activities	89/15627	127/26739	0.00443658	0.0115351	0.00700512	N0.HOG0004502/N0.HOG0004503/N0.HOG0004504/N0.HOG0004909/N0.HOG0004910/N0.HOG0005182/N0.HOG0005183/N0.HOG0005184/N0.HOG0007454/N0.HOG0017725/N0.HOG0021392/N0.HOG0021394/N0.HOG0030775/N0.HOG0031580/N0.HOG0033252/N0.HOG0034443/N0.HOG0034444/N0.HOG0035981/N0.HOG0036713/N0.HOG0036714/N0.HOG0037199/N0.HOG0037693/N0.HOG0040396/N0.HOG0042354/N0.HOG0043452/N0.HOG0045969/N0.HOG0046276/N0.HOG0046823/N0.HOG0…	89	Shell	level5
pre-60S ribosomal subunit nuclear assembly	70/15627	101/26739	0.0159507	0.0377017	0.0228958	N0.HOG0006324/N0.HOG0008220/N0.HOG0008221/N0.HOG0010625/N0.HOG0010626/N0.HOG0010627/N0.HOG0010628/N0.HOG0011100/N0.HOG0011101/N0.HOG0013584/N0.HOG0013585/N0.HOG0023764/N0.HOG0028163/N0.HOG0028164/N0.HOG0028165/N0.HOG0032626/N0.HOG0034705/N0.HOG0036169/N0.HOG0039007/N0.HOG0039773/N0.HOG0040802/N0.HOG0045093/N0.HOG0047499/N0.HOG0049621/N0.HOG0051859/N0.HOG0052280/N0.HOG0052346/N0.HOG0053178/N0.HOG0…	70	Shell	level5
3-ketoacyl-CoA synthase *(KCS)	141/4110	187/6881	3.69242e-06	1.84621e-05	1.16603e-05	N0.HOG0009870/N0.HOG0011289/N0.HOG0011290/N0.HOG0011669/N0.HOG0013735/N0.HOG0013736/N0.HOG0013810/N0.HOG0013811/N0.HOG0013902/N0.HOG0013903/N0.HOG0014277/N0.HOG0014278/N0.HOG0015280/N0.HOG0021733/N0.HOG0021734/N0.HOG0022133/N0.HOG0022782/N0.HOG0022783/N0.HOG0024304/N0.HOG0026530/N0.HOG0026612/N0.HOG0027781/N0.HOG0027782/N0.HOG0030001/N0.HOG0030411/N0.HOG0034000/N0.HOG0034001/N0.HOG0034002/N0.HOG0…	141	Shell	level6
acidic chitinase *(CHIA)	83/4110	113/6881	0.0015018	0.0037545	0.00237126	N0.HOG0004502/N0.HOG0004503/N0.HOG0004504/N0.HOG0004909/N0.HOG0004910/N0.HOG0005182/N0.HOG0005183/N0.HOG0005184/N0.HOG0017725/N0.HOG0021392/N0.HOG0021394/N0.HOG0030775/N0.HOG0031580/N0.HOG0033252/N0.HOG0034443/N0.HOG0034444/N0.HOG0035981/N0.HOG0037199/N0.HOG0040396/N0.HOG0042354/N0.HOG0045969/N0.HOG0046276/N0.HOG0046823/N0.HOG0046889/N0.HOG0051953/N0.HOG0052618/N0.HOG0052637/N0.HOG0052818/N0.HOG0…	83	Shell	level6
histone h4	575/12436	681/52853	7.1508e-252	4.86254e-250	4.81738e-250	NUn.HOG0102293/NUn.HOG0102302/NUn.HOG0102426/NUn.HOG0102430/NUn.HOG0104176/NUn.HOG0104477/NUn.HOG0104478/NUn.HOG0104549/NUn.HOG0104612/NUn.HOG0104614/NUn.HOG0104764/NUn.HOG0104765/NUn.HOG0104825/NUn.HOG0104956/NUn.HOG0104957/NUn.HOG0104958/NUn.HOG0105142/NUn.HOG0105143/NUn.HOG0105144/NUn.HOG0105184/NUn.HOG0105260/NUn.HOG0105270/NUn.HOG0105291/NUn.HOG0105298/NUn.HOG0105507/NUn.HOG0105517/NUn.HOG01…	575	Cloud	protscriber
histone h2b 1	213/12436	292/52853	1.89987e-71	6.45957e-70	6.39958e-70	NUn.HOG0102170/NUn.HOG0102171/NUn.HOG0102173/NUn.HOG0102343/NUn.HOG0103231/NUn.HOG0103521/NUn.HOG0103548/NUn.HOG0104309/NUn.HOG0104497/NUn.HOG0104841/NUn.HOG0105895/NUn.HOG0106307/NUn.HOG0106761/NUn.HOG0106767/NUn.HOG0106795/NUn.HOG0107227/NUn.HOG0107228/NUn.HOG0107237/NUn.HOG0107238/NUn.HOG0107303/NUn.HOG0107321/NUn.HOG0107339/NUn.HOG0107340/NUn.HOG0107366/NUn.HOG0107655/NUn.HOG0107705/NUn.HOG01…	213	Cloud	protscriber
chlorophyll a b inding protein 1 chloroplstic	202/12436	319/52853	7.3371e-52	1.66308e-50	1.64763e-50	NUn.HOG0102148/NUn.HOG0104240/NUn.HOG0104468/NUn.HOG0104469/NUn.HOG0104823/NUn.HOG0105052/NUn.HOG0105525/NUn.HOG0106720/NUn.HOG0106746/NUn.HOG0106760/NUn.HOG0106770/NUn.HOG0107269/NUn.HOG0107316/NUn.HOG0107359/NUn.HOG0107552/NUn.HOG0107553/NUn.HOG0107629/NUn.HOG0107752/NUn.HOG0107808/NUn.HOG0107896/NUn.HOG0107952/NUn.HOG0108278/NUn.HOG0108283/NUn.HOG0108284/NUn.HOG0108285/NUn.HOG0108319/NUn.HOG01…	202	Cloud	protscriber
pentatricopeptide repeat containing protein	45/8325	153/52853	1.4887e-05	0.000504376	0.000490082	N0.HOG0007391/N0.HOG0012398/N0.HOG0012441/N0.HOG0012678/N0.HOG0013488/N0.HOG0013675/N0.HOG0013676/N0.HOG0014236/N0.HOG0015616/N0.HOG0015755/N0.HOG0016378/N0.HOG0016640/N0.HOG0016657/N0.HOG0016964/N0.HOG0017395/N0.HOG0017550/N0.HOG0017617/N0.HOG0017821/N0.HOG0017916/N0.HOG0019309/N0.HOG0020679/N0.HOG0020950/N0.HOG0020986/N0.HOG0021005/N0.HOG0021660/N0.HOG0021832/N0.HOG0022579/N0.HOG0022950/N0.HOG0…	45	Core	protscriber
protein serine threonine phosphatase	48/8325	167/52853	1.55193e-05	0.000504376	0.000490082	N0.HOG0008503/N0.HOG0012081/N0.HOG0012275/N0.HOG0012960/N0.HOG0014018/N0.HOG0014247/N0.HOG0014478/N0.HOG0014634/N0.HOG0015096/N0.HOG0015513/N0.HOG0015636/N0.HOG0015872/N0.HOG0015965/N0.HOG0016277/N0.HOG0016322/N0.HOG0016341/N0.HOG0016607/N0.HOG0017402/N0.HOG0017497/N0.HOG0017525/N0.HOG0017723/N0.HOG0018075/N0.HOG0018500/N0.HOG0019274/N0.HOG0019298/N0.HOG0019305/N0.HOG0019899/N0.HOG0020185/N0.HOG0…	48	Core	protscriber
histone h2a 2 1	496/32092	591/52853	4.1323e-35	2.80997e-33	1.21794e-33	N0.HOG0003452/N0.HOG0003453/N0.HOG0003454/N0.HOG0003455/N0.HOG0003456/N0.HOG0003457/N0.HOG0003458/N0.HOG0003459/N0.HOG0003460/N0.HOG0003612/N0.HOG0003615/N0.HOG0003616/N0.HOG0003617/N0.HOG0003618/N0.HOG0003620/N0.HOG0003621/N0.HOG0003622/N0.HOG0003624/N0.HOG0003625/N0.HOG0004729/N0.HOG0004730/N0.HOG0004731/N0.HOG0004732/N0.HOG0004733/N0.HOG0006262/N0.HOG0008674/N0.HOG0008675/N0.HOG0008685/N0.HOG0…	496	Shell	protscriber
g type lectin s receptor erine threonine protein kinae	481/32092	602/52853	2.82545e-24	9.60655e-23	4.16383e-23	N0.HOG0006279/N0.HOG0007222/N0.HOG0007364/N0.HOG0007539/N0.HOG0007540/N0.HOG0007541/N0.HOG0007542/N0.HOG0007615/N0.HOG0007842/N0.HOG0008186/N0.HOG0008187/N0.HOG0008188/N0.HOG0008190/N0.HOG0008191/N0.HOG0009948/N0.HOG0010386/N0.HOG0010824/N0.HOG0011043/N0.HOG0011044/N0.HOG0011218/N0.HOG0011464/N0.HOG0011527/N0.HOG0011528/N0.HOG0011586/N0.HOG0011587/N0.HOG0011632/N0.HOG0011633/N0.HOG0011775/N0.HOG0…	481	Shell	protscriber
arath cysteine rich receptor protein kinase	326/32092	409/52853	1.2101e-16	2.7429e-15	1.18887e-15	N0.HOG0007840/N0.HOG0007842/N0.HOG0010386/N0.HOG0010657/N0.HOG0010658/N0.HOG0011218/N0.HOG0011798/N0.HOG0011799/N0.HOG0011857/N0.HOG0013520/N0.HOG0013521/N0.HOG0013681/N0.HOG0013682/N0.HOG0015593/N0.HOG0018515/N0.HOG0019314/N0.HOG0020112/N0.HOG0023186/N0.HOG0023187/N0.HOG0023789/N0.HOG0024396/N0.HOG0024575/N0.HOG0025983/N0.HOG0026562/N0.HOG0026970/N0.HOG0027187/N0.HOG0027502/N0.HOG0027922/N0.HOG0…	326	Shell	protscriber
histone h2a 1	116/32092	126/52853	1.3374e-15	2.27358e-14	9.85453e-15	N0.HOG0003458/N0.HOG0003460/N0.HOG0004729/N0.HOG0004730/N0.HOG0004731/N0.HOG0004732/N0.HOG0004733/N0.HOG0008685/N0.HOG0008686/N0.HOG0008687/N0.HOG0024378/N0.HOG0024379/N0.HOG0025037/N0.HOG0025038/N0.HOG0035928/N0.HOG0038602/N0.HOG0039905/N0.HOG0042139/N0.HOG0045293/N0.HOG0045876/N0.HOG0046195/N0.HOG0048194/N0.HOG0048323/N0.HOG0048863/N0.HOG0049418/N0.HOG0051331/N0.HOG0053806/N0.HOG0054052/N0.HOG0…	116	Shell	protscriber
arath wall associated receptor kinase	268/32092	334/52853	1.31046e-14	1.78222e-13	7.72481e-14	N0.HOG0006688/N0.HOG0006689/N0.HOG0007338/N0.HOG0007339/N0.HOG0007340/N0.HOG0007341/N0.HOG0007452/N0.HOG0007882/N0.HOG0008806/N0.HOG0008807/N0.HOG0008809/N0.HOG0008810/N0.HOG0009055/N0.HOG0010270/N0.HOG0010272/N0.HOG0011456/N0.HOG0011857/N0.HOG0012163/N0.HOG0015593/N0.HOG0015812/N0.HOG0019769/N0.HOG0021886/N0.HOG0022011/N0.HOG0023528/N0.HOG0023750/N0.HOG0023751/N0.HOG0023967/N0.HOG0025178/N0.HOG0…	268	Shell	protscriber
no annotation	247/32092	309/52853	3.11828e-13	3.53405e-12	1.53178e-12	N0.HOG0007521/N0.HOG0010129/N0.HOG0010131/N0.HOG0010162/N0.HOG0015029/N0.HOG0017422/N0.HOG0018124/N0.HOG0022997/N0.HOG0024277/N0.HOG0026127/N0.HOG0026869/N0.HOG0027209/N0.HOG0027210/N0.HOG0028194/N0.HOG0028195/N0.HOG0028605/N0.HOG0029597/N0.HOG0030706/N0.HOG0030821/N0.HOG0031218/N0.HOG0031717/N0.HOG0031718/N0.HOG0031813/N0.HOG0031814/N0.HOG0031818/N0.HOG0031954/N0.HOG0032076/N0.HOG0032133/N0.HOG0…	247	Shell	protscriber
cysteine rich receptor protein kinase	187/32092	226/52853	5.82748e-13	5.66098e-12	2.45368e-12	N0.HOG0006907/N0.HOG0006908/N0.HOG0009551/N0.HOG0010386/N0.HOG0010824/N0.HOG0010829/N0.HOG0011218/N0.HOG0011776/N0.HOG0011799/N0.HOG0011857/N0.HOG0012019/N0.HOG0013520/N0.HOG0013521/N0.HOG0015593/N0.HOG0017563/N0.HOG0018515/N0.HOG0019314/N0.HOG0023187/N0.HOG0025983/N0.HOG0027186/N0.HOG0027294/N0.HOG0027295/N0.HOG0027502/N0.HOG0028218/N0.HOG0028245/N0.HOG0029182/N0.HOG0029508/N0.HOG0029862/N0.HOG0…	187	Shell	protscriber
mads box domain containing protein	108/32092	127/52853	1.89236e-09	1.6085e-08	6.97184e-09	N0.HOG0005789/N0.HOG0005792/N0.HOG0005793/N0.HOG0005796/N0.HOG0005797/N0.HOG0005798/N0.HOG0008740/N0.HOG0008743/N0.HOG0008747/N0.HOG0010150/N0.HOG0010151/N0.HOG0010152/N0.HOG0011430/N0.HOG0011433/N0.HOG0024094/N0.HOG0024151/N0.HOG0024152/N0.HOG0027614/N0.HOG0030535/N0.HOG0031316/N0.HOG0031317/N0.HOG0031883/N0.HOG0032316/N0.HOG0032546/N0.HOG0032728/N0.HOG0032846/N0.HOG0033232/N0.HOG0033238/N0.HOG0…	108	Shell	protscriber
l type ectin domain containing receptor kinase 1	129/32092	157/52853	5.32673e-09	4.02464e-08	1.74443e-08	N0.HOG0007576/N0.HOG0007812/N0.HOG0007813/N0.HOG0008021/N0.HOG0008022/N0.HOG0008272/N0.HOG0008273/N0.HOG0009097/N0.HOG0009098/N0.HOG0009099/N0.HOG0009100/N0.HOG0009572/N0.HOG0009754/N0.HOG0009755/N0.HOG0009756/N0.HOG0010179/N0.HOG0010185/N0.HOG0010186/N0.HOG0010513/N0.HOG0011600/N0.HOG0011995/N0.HOG0011996/N0.HOG0012313/N0.HOG0021238/N0.HOG0021239/N0.HOG0021240/N0.HOG0024142/N0.HOG0025143/N0.HOG0…	129	Shell	protscriber
senescence specific cysteine protease sag	127/32092	155/52853	9.83269e-09	6.68623e-08	2.89805e-08	N0.HOG0003804/N0.HOG0003805/N0.HOG0003806/N0.HOG0003807/N0.HOG0003809/N0.HOG0003811/N0.HOG0003812/N0.HOG0003813/N0.HOG0005350/N0.HOG0006500/N0.HOG0008374/N0.HOG0008376/N0.HOG0008487/N0.HOG0008907/N0.HOG0008908/N0.HOG0008910/N0.HOG0008911/N0.HOG0008913/N0.HOG0009026/N0.HOG0009028/N0.HOG0009445/N0.HOG0010284/N0.HOG0016133/N0.HOG0026785/N0.HOG0028674/N0.HOG0032126/N0.HOG0034631/N0.HOG0036231/N0.HOG0…	127	Shell	protscriber
cytochrome p450	267/32092	361/52853	7.57201e-08	4.68088e-07	2.02886e-07	N0.HOG0005694/N0.HOG0005696/N0.HOG0006045/N0.HOG0007632/N0.HOG0007633/N0.HOG0007886/N0.HOG0008860/N0.HOG0009041/N0.HOG0009042/N0.HOG0009584/N0.HOG0009821/N0.HOG0010060/N0.HOG0010061/N0.HOG0010437/N0.HOG0010438/N0.HOG0012069/N0.HOG0017228/N0.HOG0021313/N0.HOG0021878/N0.HOG0021879/N0.HOG0022595/N0.HOG0022827/N0.HOG0023201/N0.HOG0023202/N0.HOG0023203/N0.HOG0023205/N0.HOG0023442/N0.HOG0023964/N0.HOG0…	267	Shell	protscriber
udp glycosyltransferase	362/32092	507/52853	2.86393e-07	1.51904e-06	6.58408e-07	N0.HOG0009376/N0.HOG0009391/N0.HOG0009392/N0.HOG0009393/N0.HOG0009600/N0.HOG0009751/N0.HOG0009897/N0.HOG0009899/N0.HOG0009907/N0.HOG0009908/N0.HOG0010050/N0.HOG0010480/N0.HOG0010481/N0.HOG0010482/N0.HOG0010910/N0.HOG0011274/N0.HOG0012567/N0.HOG0014921/N0.HOG0014922/N0.HOG0017895/N0.HOG0017896/N0.HOG0019301/N0.HOG0019302/N0.HOG0021723/N0.HOG0023099/N0.HOG0023100/N0.HOG0024715/N0.HOG0024716/N0.HOG0…	362	Shell	protscriber
arath cytosolic sulfotransferase	98/32092	119/52853	2.90405e-07	1.51904e-06	6.58408e-07	N0.HOG0008860/N0.HOG0011666/N0.HOG0011667/N0.HOG0013831/N0.HOG0019344/N0.HOG0019346/N0.HOG0024590/N0.HOG0024592/N0.HOG0029637/N0.HOG0029638/N0.HOG0029896/N0.HOG0031419/N0.HOG0031420/N0.HOG0031586/N0.HOG0031761/N0.HOG0031943/N0.HOG0035063/N0.HOG0035270/N0.HOG0035286/N0.HOG0035310/N0.HOG0035700/N0.HOG0036550/N0.HOG0036551/N0.HOG0038630/N0.HOG0038631/N0.HOG0040352/N0.HOG0040696/N0.HOG0040862/N0.HOG0…	98	Shell	protscriber
serpin domain containing protein	126/32092	160/52853	8.70248e-07	4.22692e-06	1.8321e-06	N0.HOG0008474/N0.HOG0011811/N0.HOG0011812/N0.HOG0017593/N0.HOG0017858/N0.HOG0017912/N0.HOG0022212/N0.HOG0022213/N0.HOG0029421/N0.HOG0030698/N0.HOG0031134/N0.HOG0031135/N0.HOG0033279/N0.HOG0033429/N0.HOG0034957/N0.HOG0035646/N0.HOG0036100/N0.HOG0036797/N0.HOG0038500/N0.HOG0038501/N0.HOG0039556/N0.HOG0040060/N0.HOG0040113/N0.HOG0041560/N0.HOG0042008/N0.HOG0042955/N0.HOG0043127/N0.HOG0043128/N0.HOG0…	126	Shell	protscriber
3 ketoacyl coa synthase	141/32092	186/52853	9.63434e-06	4.36757e-05	1.89306e-05	N0.HOG0009870/N0.HOG0011289/N0.HOG0011290/N0.HOG0011669/N0.HOG0013735/N0.HOG0013736/N0.HOG0013810/N0.HOG0013811/N0.HOG0013902/N0.HOG0013903/N0.HOG0014277/N0.HOG0014278/N0.HOG0015280/N0.HOG0021733/N0.HOG0021734/N0.HOG0022133/N0.HOG0022782/N0.HOG0022783/N0.HOG0024304/N0.HOG0026530/N0.HOG0026612/N0.HOG0027781/N0.HOG0027782/N0.HOG0030001/N0.HOG0030411/N0.HOG0034000/N0.HOG0034001/N0.HOG0034002/N0.HOG0…	141	Shell	protscriber
nac domain containing protein	247/32092	345/52853	1.48399e-05	6.30698e-05	2.73367e-05	N0.HOG0006735/N0.HOG0006736/N0.HOG0006737/N0.HOG0007776/N0.HOG0007778/N0.HOG0007779/N0.HOG0008794/N0.HOG0008795/N0.HOG0008796/N0.HOG0010035/N0.HOG0010036/N0.HOG0010224/N0.HOG0010970/N0.HOG0010971/N0.HOG0011738/N0.HOG0011739/N0.HOG0012062/N0.HOG0012458/N0.HOG0012459/N0.HOG0012486/N0.HOG0012487/N0.HOG0013753/N0.HOG0013754/N0.HOG0013755/N0.HOG0015177/N0.HOG0018506/N0.HOG0019256/N0.HOG0020928/N0.HOG0…	247	Shell	protscriber
wrky domain containing protein	162/32092	218/52853	1.61726e-05	6.46904e-05	2.80392e-05	N0.HOG0023862/N0.HOG0032403/N0.HOG0032762/N0.HOG0032779/N0.HOG0033100/N0.HOG0033185/N0.HOG0033186/N0.HOG0033247/N0.HOG0033314/N0.HOG0033465/N0.HOG0033484/N0.HOG0033673/N0.HOG0033984/N0.HOG0034221/N0.HOG0034222/N0.HOG0034385/N0.HOG0034677/N0.HOG0034743/N0.HOG0035089/N0.HOG0035134/N0.HOG0035552/N0.HOG0036310/N0.HOG0036755/N0.HOG0037029/N0.HOG0037030/N0.HOG0037045/N0.HOG0038465/N0.HOG0038506/N0.HOG0…	162	Shell	protscriber
flavin containing monooxygenase	127/32092	167/52853	1.99699e-05	7.54419e-05	3.26993e-05	N0.HOG0005185/N0.HOG0005186/N0.HOG0005191/N0.HOG0005764/N0.HOG0005765/N0.HOG0005766/N0.HOG0005767/N0.HOG0005768/N0.HOG0006045/N0.HOG0010891/N0.HOG0014836/N0.HOG0014837/N0.HOG0015421/N0.HOG0015422/N0.HOG0016210/N0.HOG0016211/N0.HOG0017907/N0.HOG0017908/N0.HOG0020041/N0.HOG0020042/N0.HOG0023437/N0.HOG0024760/N0.HOG0024761/N0.HOG0024762/N0.HOG0025422/N0.HOG0025423/N0.HOG0025857/N0.HOG0026464/N0.HOG0…	127	Shell	protscriber
histone h3 2	100/32092	128/52853	2.11995e-05	7.58719e-05	3.28857e-05	N0.HOG0002996/N0.HOG0002999/N0.HOG0003002/N0.HOG0003003/N0.HOG0003007/N0.HOG0003011/N0.HOG0003020/N0.HOG0003021/N0.HOG0003024/N0.HOG0003026/N0.HOG0003027/N0.HOG0003028/N0.HOG0003031/N0.HOG0003032/N0.HOG0004163/N0.HOG0004168/N0.HOG0004171/N0.HOG0004178/N0.HOG0011958/N0.HOG0011959/N0.HOG0038619/N0.HOG0042151/N0.HOG0047221/N0.HOG0053629/N0.HOG0058757/N0.HOG0061116/N0.HOG0061579/N0.HOG0062391/N0.HOG0…	100	Shell	protscriber
myb transcription factor	150/32092	201/52853	2.23711e-05	7.60619e-05	3.2968e-05	N0.HOG0013696/N0.HOG0013697/N0.HOG0016635/N0.HOG0018063/N0.HOG0018064/N0.HOG0029496/N0.HOG0029497/N0.HOG0030275/N0.HOG0030914/N0.HOG0030947/N0.HOG0030948/N0.HOG0031798/N0.HOG0032518/N0.HOG0032519/N0.HOG0032959/N0.HOG0033097/N0.HOG0033401/N0.HOG0033402/N0.HOG0033473/N0.HOG0033592/N0.HOG0033622/N0.HOG0034068/N0.HOG0034119/N0.HOG0034338/N0.HOG0034355/N0.HOG0034366/N0.HOG0034391/N0.HOG0034486/N0.HOG0…	150	Shell	protscriber
isoflavone 4 o methyltransferase	101/32092	130/52853	2.94881e-05	9.54852e-05	4.13868e-05	N0.HOG0004205/N0.HOG0004206/N0.HOG0004207/N0.HOG0004208/N0.HOG0004209/N0.HOG0004212/N0.HOG0004213/N0.HOG0004215/N0.HOG0004217/N0.HOG0006212/N0.HOG0006213/N0.HOG0006851/N0.HOG0006852/N0.HOG0006853/N0.HOG0006854/N0.HOG0006855/N0.HOG0006856/N0.HOG0006857/N0.HOG0007461/N0.HOG0009174/N0.HOG0009576/N0.HOG0010062/N0.HOG0010063/N0.HOG0011086/N0.HOG0011381/N0.HOG0011382/N0.HOG0023656/N0.HOG0023657/N0.HOG0…	101	Shell	protscriber
sp h4 histone h4	94/32092	121/52853	5.53802e-05	0.0001707	7.39875e-05	N0.HOG0002816/N0.HOG0002819/N0.HOG0002823/N0.HOG0002830/N0.HOG0002832/N0.HOG0002836/N0.HOG0002837/N0.HOG0002842/N0.HOG0002845/N0.HOG0002848/N0.HOG0002859/N0.HOG0002860/N0.HOG0002864/N0.HOG0002867/N0.HOG0002873/N0.HOG0042511/N0.HOG0042512/N0.HOG0045869/N0.HOG0049265/N0.HOG0058599/N0.HOG0060103/N0.HOG0060346/N0.HOG0061494/N0.HOG0062350/N0.HOG0066434/N0.HOG0072097/N0.HOG0075036/N0.HOG0002812/N0.HOG0…	94	Shell	protscriber
vq domain containing protein	80/32092	101/52853	5.77367e-05	0.0001707	7.39875e-05	N0.HOG0011820/N0.HOG0011821/N0.HOG0012448/N0.HOG0012449/N0.HOG0017516/N0.HOG0017517/N0.HOG0019224/N0.HOG0021043/N0.HOG0029001/N0.HOG0031848/N0.HOG0031913/N0.HOG0032943/N0.HOG0033288/N0.HOG0033302/N0.HOG0033598/N0.HOG0034994/N0.HOG0035202/N0.HOG0035548/N0.HOG0036602/N0.HOG0038399/N0.HOG0039011/N0.HOG0039517/N0.HOG0042012/N0.HOG0044054/N0.HOG0047368/N0.HOG0047672/N0.HOG0048124/N0.HOG0048347/N0.HOG0…	80	Shell	protscriber
l type ectin domain containing receptor kinase 3	103/32092	135/52853	9.34047e-05	0.000264647	0.000114707	N0.HOG0009754/N0.HOG0009756/N0.HOG0009956/N0.HOG0009957/N0.HOG0009959/N0.HOG0010179/N0.HOG0010186/N0.HOG0011603/N0.HOG0016050/N0.HOG0018558/N0.HOG0020983/N0.HOG0022917/N0.HOG0022918/N0.HOG0024142/N0.HOG0024406/N0.HOG0025130/N0.HOG0025131/N0.HOG0025132/N0.HOG0026571/N0.HOG0026910/N0.HOG0027870/N0.HOG0029590/N0.HOG0032619/N0.HOG0034205/N0.HOG0034895/N0.HOG0035299/N0.HOG0035776/N0.HOG0036227/N0.HOG0…	103	Shell	protscriber
c2h2 type domain containing protein	135/32092	183/52853	0.000140134	0.000381163	0.00016521	N0.HOG0008302/N0.HOG0012564/N0.HOG0012565/N0.HOG0012819/N0.HOG0012820/N0.HOG0016824/N0.HOG0020903/N0.HOG0021839/N0.HOG0022812/N0.HOG0026748/N0.HOG0026749/N0.HOG0028105/N0.HOG0030801/N0.HOG0031210/N0.HOG0031595/N0.HOG0031930/N0.HOG0032438/N0.HOG0032439/N0.HOG0033053/N0.HOG0033428/N0.HOG0033859/N0.HOG0033892/N0.HOG0034598/N0.HOG0034712/N0.HOG0034879/N0.HOG0035092/N0.HOG0035154/N0.HOG0035155/N0.HOG0…	135	Shell	protscriber
arath glutathione s tranferae	136/32092	187/52853	0.000383011	0.00100172	0.000434183	N0.HOG0004950/N0.HOG0011760/N0.HOG0012515/N0.HOG0013346/N0.HOG0013347/N0.HOG0017756/N0.HOG0017761/N0.HOG0019487/N0.HOG0019777/N0.HOG0019846/N0.HOG0019848/N0.HOG0020374/N0.HOG0022927/N0.HOG0026867/N0.HOG0026980/N0.HOG0026981/N0.HOG0027448/N0.HOG0027679/N0.HOG0028704/N0.HOG0029507/N0.HOG0030787/N0.HOG0030788/N0.HOG0030803/N0.HOG0032352/N0.HOG0033275/N0.HOG0033480/N0.HOG0034720/N0.HOG0034721/N0.HOG0…	136	Shell	protscriber
protein kinase domain containing	1023/32092	1580/52853	0.000447914	0.00112808	0.000488951	N0.HOG0004188/N0.HOG0004189/N0.HOG0004192/N0.HOG0004195/N0.HOG0004197/N0.HOG0004552/N0.HOG0005318/N0.HOG0005368/N0.HOG0005369/N0.HOG0005370/N0.HOG0005371/N0.HOG0005406/N0.HOG0005409/N0.HOG0005410/N0.HOG0005411/N0.HOG0005412/N0.HOG0005872/N0.HOG0005873/N0.HOG0005874/N0.HOG0005916/N0.HOG0005917/N0.HOG0005918/N0.HOG0005964/N0.HOG0005965/N0.HOG0005967/N0.HOG0005968/N0.HOG0005969/N0.HOG0005970/N0.HOG0…	1023	Shell	protscriber
ethylene responsive transcription factor erf	150/32092	209/52853	0.000539523	0.00131027	0.000567919	N0.HOG0008264/N0.HOG0008265/N0.HOG0008266/N0.HOG0012611/N0.HOG0013898/N0.HOG0013899/N0.HOG0013900/N0.HOG0013959/N0.HOG0014639/N0.HOG0014640/N0.HOG0031915/N0.HOG0031986/N0.HOG0032534/N0.HOG0032668/N0.HOG0032706/N0.HOG0032730/N0.HOG0032731/N0.HOG0032732/N0.HOG0032733/N0.HOG0032780/N0.HOG0032781/N0.HOG0033079/N0.HOG0033190/N0.HOG0033191/N0.HOG0033207/N0.HOG0033250/N0.HOG0034023/N0.HOG0034024/N0.HOG0…	150	Shell	protscriber
anionic peroxidase	238/32092	345/52853	0.000843272	0.00197733	0.000857046	N0.HOG0005644/N0.HOG0005738/N0.HOG0006129/N0.HOG0006794/N0.HOG0008016/N0.HOG0008018/N0.HOG0008385/N0.HOG0008386/N0.HOG0009171/N0.HOG0009172/N0.HOG0009413/N0.HOG0009414/N0.HOG0009604/N0.HOG0009605/N0.HOG0010030/N0.HOG0010031/N0.HOG0010342/N0.HOG0010343/N0.HOG0010344/N0.HOG0010345/N0.HOG0010356/N0.HOG0010357/N0.HOG0010799/N0.HOG0011469/N0.HOG0011893/N0.HOG0011986/N0.HOG0013851/N0.HOG0013852/N0.HOG0…	238	Shell	protscriber
xyloglucan endotransglucosylase hydrolase protein	134/32092	187/52853	0.00114609	0.0025978	0.00112598	N0.HOG0003893/N0.HOG0003895/N0.HOG0003896/N0.HOG0003897/N0.HOG0003898/N0.HOG0003900/N0.HOG0003902/N0.HOG0006087/N0.HOG0006088/N0.HOG0006089/N0.HOG0006091/N0.HOG0006092/N0.HOG0006093/N0.HOG0006642/N0.HOG0006643/N0.HOG0007605/N0.HOG0007606/N0.HOG0007746/N0.HOG0007747/N0.HOG0007748/N0.HOG0009290/N0.HOG0009291/N0.HOG0010529/N0.HOG0011907/N0.HOG0012893/N0.HOG0024153/N0.HOG0024154/N0.HOG0028865/N0.HOG0…	134	Shell	protscriber
ectin domain containing receptor kinase	76/32092	102/52853	0.00239487	0.00524749	0.00227445	N0.HOG0004552/N0.HOG0005410/N0.HOG0005872/N0.HOG0005873/N0.HOG0005874/N0.HOG0006944/N0.HOG0006947/N0.HOG0007386/N0.HOG0007387/N0.HOG0007576/N0.HOG0007794/N0.HOG0007795/N0.HOG0008169/N0.HOG0009473/N0.HOG0009474/N0.HOG0011799/N0.HOG0012313/N0.HOG0015593/N0.HOG0018713/N0.HOG0025521/N0.HOG0026970/N0.HOG0028469/N0.HOG0029087/N0.HOG0030462/N0.HOG0030838/N0.HOG0031051/N0.HOG0031345/N0.HOG0033355/N0.HOG0…	76	Shell	protscriber
bhlh domain containing protein	116/32092	162/52853	0.00246941	0.00524749	0.00227445	N0.HOG0007397/N0.HOG0007398/N0.HOG0007401/N0.HOG0011881/N0.HOG0011946/N0.HOG0012284/N0.HOG0012285/N0.HOG0012286/N0.HOG0012287/N0.HOG0016094/N0.HOG0016095/N0.HOG0016560/N0.HOG0016561/N0.HOG0019695/N0.HOG0020148/N0.HOG0020149/N0.HOG0020962/N0.HOG0025666/N0.HOG0028168/N0.HOG0029936/N0.HOG0032493/N0.HOG0032737/N0.HOG0032813/N0.HOG0032814/N0.HOG0032815/N0.HOG0033209/N0.HOG0033726/N0.HOG0033727/N0.HOG0…	116	Shell	protscriber
cytochrome p450 protein	91/32092	125/52853	0.00314649	0.00648367	0.00281026	N0.HOG0005358/N0.HOG0005359/N0.HOG0011200/N0.HOG0011201/N0.HOG0015181/N0.HOG0015182/N0.HOG0018806/N0.HOG0020392/N0.HOG0023203/N0.HOG0023205/N0.HOG0027179/N0.HOG0027180/N0.HOG0027726/N0.HOG0027936/N0.HOG0027937/N0.HOG0030052/N0.HOG0030232/N0.HOG0032929/N0.HOG0033692/N0.HOG0033721/N0.HOG0034188/N0.HOG0035476/N0.HOG0035827/N0.HOG0037617/N0.HOG0038573/N0.HOG0038961/N0.HOG0039139/N0.HOG0040028/N0.HOG0…	91	Shell	protscriber
cyclin dependent kinase 1	115/32092	162/52853	0.00411314	0.0081021	0.00351174	N0.HOG0005370/N0.HOG0005371/N0.HOG0009082/N0.HOG0009083/N0.HOG0009086/N0.HOG0009087/N0.HOG0009088/N0.HOG0009089/N0.HOG0009804/N0.HOG0009805/N0.HOG0010170/N0.HOG0010171/N0.HOG0010331/N0.HOG0010579/N0.HOG0011106/N0.HOG0011716/N0.HOG0011718/N0.HOG0011719/N0.HOG0012108/N0.HOG0012109/N0.HOG0012921/N0.HOG0012922/N0.HOG0013149/N0.HOG0013150/N0.HOG0015366/N0.HOG0015367/N0.HOG0021634/N0.HOG0021635/N0.HOG0…	115	Shell	protscriber
fe2og dioxygenase domain containing protein	240/32092	355/52853	0.0041702	0.0081021	0.00351174	N0.HOG0007372/N0.HOG0007373/N0.HOG0007374/N0.HOG0007650/N0.HOG0008921/N0.HOG0008922/N0.HOG0009267/N0.HOG0009268/N0.HOG0010176/N0.HOG0011054/N0.HOG0011055/N0.HOG0011056/N0.HOG0011205/N0.HOG0011207/N0.HOG0011270/N0.HOG0011271/N0.HOG0011424/N0.HOG0011925/N0.HOG0011926/N0.HOG0016330/N0.HOG0017472/N0.HOG0019060/N0.HOG0020966/N0.HOG0022991/N0.HOG0023067/N0.HOG0023068/N0.HOG0024389/N0.HOG0024390/N0.HOG0…	240	Shell	protscriber
peptidase a1 domain containing protein	227/32092	337/52853	0.00673086	0.0123819	0.00536677	N0.HOG0006842/N0.HOG0009338/N0.HOG0009963/N0.HOG0009968/N0.HOG0009970/N0.HOG0013714/N0.HOG0013715/N0.HOG0014274/N0.HOG0015124/N0.HOG0015173/N0.HOG0015174/N0.HOG0021247/N0.HOG0022846/N0.HOG0024648/N0.HOG0025101/N0.HOG0026769/N0.HOG0026770/N0.HOG0027499/N0.HOG0027893/N0.HOG0027894/N0.HOG0028788/N0.HOG0028841/N0.HOG0028842/N0.HOG0030946/N0.HOG0031262/N0.HOG0031263/N0.HOG0031280/N0.HOG0031434/N0.HOG0…	227	Shell	protscriber
non specific serine threonine protein kinase	142/32092	205/52853	0.00673721	0.0123819	0.00536677	N0.HOG0004834/N0.HOG0004835/N0.HOG0006863/N0.HOG0006866/N0.HOG0006867/N0.HOG0006942/N0.HOG0007263/N0.HOG0007444/N0.HOG0007445/N0.HOG0008240/N0.HOG0008241/N0.HOG0008242/N0.HOG0009495/N0.HOG0011872/N0.HOG0014262/N0.HOG0017415/N0.HOG0017416/N0.HOG0017418/N0.HOG0017940/N0.HOG0018730/N0.HOG0018731/N0.HOG0019975/N0.HOG0021111/N0.HOG0021120/N0.HOG0021465/N0.HOG0021466/N0.HOG0022539/N0.HOG0025030/N0.HOG0…	142	Shell	protscriber
cationic peroxidase	142/32092	207/52853	0.0113048	0.0202296	0.00876825	N0.HOG0005431/N0.HOG0005432/N0.HOG0005638/N0.HOG0005639/N0.HOG0005640/N0.HOG0005644/N0.HOG0005735/N0.HOG0005736/N0.HOG0005737/N0.HOG0005738/N0.HOG0006018/N0.HOG0006019/N0.HOG0006020/N0.HOG0006075/N0.HOG0008016/N0.HOG0008018/N0.HOG0008386/N0.HOG0011068/N0.HOG0012345/N0.HOG0012346/N0.HOG0012986/N0.HOG0017782/N0.HOG0021413/N0.HOG0021414/N0.HOG0027100/N0.HOG0028298/N0.HOG0030374/N0.HOG0030582/N0.HOG0…	142	Shell	protscriber
alcohol acyl transferase allele	92/32092	132/52853	0.0201698	0.0351678	0.015243	N0.HOG0005278/N0.HOG0005279/N0.HOG0005280/N0.HOG0005281/N0.HOG0007578/N0.HOG0009341/N0.HOG0009518/N0.HOG0009519/N0.HOG0011670/N0.HOG0011671/N0.HOG0011672/N0.HOG0012215/N0.HOG0012513/N0.HOG0012514/N0.HOG0024356/N0.HOG0029763/N0.HOG0030129/N0.HOG0032143/N0.HOG0032171/N0.HOG0033184/N0.HOG0033830/N0.HOG0034064/N0.HOG0034065/N0.HOG0035616/N0.HOG0035707/N0.HOG0035884/N0.HOG0038062/N0.HOG0039745/N0.HOG0…	92	Shell	protscriber
Histone H4	598/12436	796/52853	5.02504e-211	8.54256e-210	7.40532e-210	NUn.HOG0102206/NUn.HOG0102293/NUn.HOG0102302/NUn.HOG0102426/NUn.HOG0102430/NUn.HOG0102466/NUn.HOG0104176/NUn.HOG0104476/NUn.HOG0104477/NUn.HOG0104478/NUn.HOG0104549/NUn.HOG0104612/NUn.HOG0104614/NUn.HOG0104764/NUn.HOG0104765/NUn.HOG0104825/NUn.HOG0104956/NUn.HOG0104957/NUn.HOG0104958/NUn.HOG0105142/NUn.HOG0105143/NUn.HOG0105144/NUn.HOG0105184/NUn.HOG0105260/NUn.HOG0105270/NUn.HOG0105291/NUn.HOG01…	598	Cloud	swissprot
Histone H2B.3	153/12436	204/52853	2.18332e-54	1.85582e-53	1.60876e-53	NUn.HOG0102173/NUn.HOG0103231/NUn.HOG0104309/NUn.HOG0104841/NUn.HOG0105895/NUn.HOG0106307/NUn.HOG0106761/NUn.HOG0106767/NUn.HOG0106795/NUn.HOG0107303/NUn.HOG0107321/NUn.HOG0107339/NUn.HOG0107340/NUn.HOG0107655/NUn.HOG0107705/NUn.HOG0107828/NUn.HOG0107899/NUn.HOG0107916/NUn.HOG0108048/NUn.HOG0108196/NUn.HOG0108199/NUn.HOG0108253/NUn.HOG0108254/NUn.HOG0108332/NUn.HOG0108360/NUn.HOG0108368/NUn.HOG01…	153	Cloud	swissprot
Chlorophyll a-b binding protein, chloroplastic	150/12436	229/52853	1.66799e-41	9.45195e-41	8.19364e-41	NUn.HOG0102148/NUn.HOG0104240/NUn.HOG0104469/NUn.HOG0105052/NUn.HOG0105525/NUn.HOG0106720/NUn.HOG0106746/NUn.HOG0107269/NUn.HOG0107359/NUn.HOG0107553/NUn.HOG0107629/NUn.HOG0107752/NUn.HOG0107808/NUn.HOG0108278/NUn.HOG0108283/NUn.HOG0108284/NUn.HOG0108285/NUn.HOG0108319/NUn.HOG0108586/NUn.HOG0108652/NUn.HOG0108653/NUn.HOG0108741/NUn.HOG0108766/NUn.HOG0108959/NUn.HOG0108960/NUn.HOG0109064/NUn.HOG01…	150	Cloud	swissprot
Histone H2A	424/32092	474/52853	5.58241e-45	9.49009e-44	1.76287e-44	N0.HOG0003452/N0.HOG0003453/N0.HOG0003454/N0.HOG0003455/N0.HOG0003456/N0.HOG0003457/N0.HOG0003458/N0.HOG0003459/N0.HOG0003460/N0.HOG0004729/N0.HOG0004730/N0.HOG0004731/N0.HOG0004732/N0.HOG0004733/N0.HOG0006262/N0.HOG0008685/N0.HOG0008686/N0.HOG0008687/N0.HOG0010490/N0.HOG0010491/N0.HOG0023969/N0.HOG0024191/N0.HOG0024192/N0.HOG0024378/N0.HOG0024379/N0.HOG0025037/N0.HOG0025038/N0.HOG0031189/N0.HOG0…	424	Shell	swissprot
Wall-associated receptor kinase 3	146/32092	180/52853	3.12517e-09	2.6564e-08	4.93449e-09	N0.HOG0006688/N0.HOG0006689/N0.HOG0007338/N0.HOG0007339/N0.HOG0007340/N0.HOG0007341/N0.HOG0007452/N0.HOG0007882/N0.HOG0008810/N0.HOG0009055/N0.HOG0011456/N0.HOG0015812/N0.HOG0019769/N0.HOG0021886/N0.HOG0022011/N0.HOG0023528/N0.HOG0023751/N0.HOG0023967/N0.HOG0025394/N0.HOG0025395/N0.HOG0026109/N0.HOG0027065/N0.HOG0027312/N0.HOG0027313/N0.HOG0027496/N0.HOG0027638/N0.HOG0028465/N0.HOG0030403/N0.HOG0…	146	Shell	swissprot
Senescence-specific cysteine protease SAG39	101/32092	123/52853	2.54702e-07	1.44331e-06	2.68108e-07	N0.HOG0003804/N0.HOG0003805/N0.HOG0003806/N0.HOG0003807/N0.HOG0003809/N0.HOG0003811/N0.HOG0003812/N0.HOG0003813/N0.HOG0005350/N0.HOG0006500/N0.HOG0006501/N0.HOG0008374/N0.HOG0008376/N0.HOG0009445/N0.HOG0010284/N0.HOG0016133/N0.HOG0036231/N0.HOG0036750/N0.HOG0037687/N0.HOG0038326/N0.HOG0039118/N0.HOG0039119/N0.HOG0043340/N0.HOG0043475/N0.HOG0044761/N0.HOG0050299/N0.HOG0052617/N0.HOG0053657/N0.HOG0…	101	Shell	swissprot
Cysteine-rich receptor-like protein kinase 10	122/32092	154/52853	7.19687e-07	2.96528e-06	5.50827e-07	N0.HOG0007222/N0.HOG0007840/N0.HOG0007842/N0.HOG0008965/N0.HOG0010386/N0.HOG0010657/N0.HOG0010658/N0.HOG0018515/N0.HOG0019314/N0.HOG0020112/N0.HOG0021206/N0.HOG0021207/N0.HOG0023789/N0.HOG0024396/N0.HOG0024575/N0.HOG0026562/N0.HOG0027294/N0.HOG0027295/N0.HOG0027502/N0.HOG0027922/N0.HOG0028161/N0.HOG0028677/N0.HOG0029182/N0.HOG0029321/N0.HOG0029815/N0.HOG0030563/N0.HOG0030987/N0.HOG0032040/N0.HOG0…	122	Shell	swissprot
Putative cyclin-dependent kinase F-2	160/32092	209/52853	8.72143e-07	2.96528e-06	5.50827e-07	N0.HOG0005368/N0.HOG0005369/N0.HOG0005370/N0.HOG0005371/N0.HOG0005964/N0.HOG0005965/N0.HOG0005967/N0.HOG0005968/N0.HOG0005969/N0.HOG0005970/N0.HOG0007434/N0.HOG0007435/N0.HOG0007436/N0.HOG0009082/N0.HOG0009083/N0.HOG0009086/N0.HOG0009087/N0.HOG0009088/N0.HOG0009089/N0.HOG0009595/N0.HOG0009804/N0.HOG0009805/N0.HOG0010170/N0.HOG0010171/N0.HOG0010172/N0.HOG0010331/N0.HOG0010332/N0.HOG0010579/N0.HOG0…	160	Shell	swissprot
Wall-associated receptor kinase 5	105/32092	132/52853	2.9427e-06	8.33765e-06	1.54879e-06	N0.HOG0006688/N0.HOG0006689/N0.HOG0007338/N0.HOG0007339/N0.HOG0007340/N0.HOG0007341/N0.HOG0007452/N0.HOG0008806/N0.HOG0008807/N0.HOG0008809/N0.HOG0008810/N0.HOG0011456/N0.HOG0015812/N0.HOG0021886/N0.HOG0026109/N0.HOG0028465/N0.HOG0028672/N0.HOG0030421/N0.HOG0030675/N0.HOG0030676/N0.HOG0030678/N0.HOG0030679/N0.HOG0030769/N0.HOG0031493/N0.HOG0031653/N0.HOG0031654/N0.HOG0032067/N0.HOG0032460/N0.HOG0…	105	Shell	swissprot
G-type lectin S-receptor-like serine/threonine-protein kinase At2g19130	106/32092	134/52853	4.28809e-06	1.04139e-05	1.93448e-06	N0.HOG0007615/N0.HOG0008186/N0.HOG0008187/N0.HOG0008188/N0.HOG0008190/N0.HOG0008191/N0.HOG0011043/N0.HOG0011044/N0.HOG0011527/N0.HOG0011528/N0.HOG0011586/N0.HOG0011587/N0.HOG0012288/N0.HOG0012289/N0.HOG0012468/N0.HOG0012469/N0.HOG0012470/N0.HOG0012472/N0.HOG0012823/N0.HOG0012824/N0.HOG0014492/N0.HOG0014493/N0.HOG0023149/N0.HOG0023932/N0.HOG0023933/N0.HOG0024597/N0.HOG0027429/N0.HOG0028540/N0.HOG0…	106	Shell	swissprot
L-type lectin-domain containing receptor kinase IX.1	82/32092	101/52853	8.11428e-06	1.67973e-05	3.12024e-06	N0.HOG0007812/N0.HOG0007813/N0.HOG0008021/N0.HOG0008022/N0.HOG0008272/N0.HOG0008273/N0.HOG0009756/N0.HOG0010513/N0.HOG0011995/N0.HOG0011996/N0.HOG0021238/N0.HOG0021239/N0.HOG0021240/N0.HOG0024142/N0.HOG0028359/N0.HOG0028423/N0.HOG0028495/N0.HOG0029590/N0.HOG0032170/N0.HOG0035072/N0.HOG0036594/N0.HOG0036814/N0.HOG0037530/N0.HOG0038154/N0.HOG0039523/N0.HOG0039592/N0.HOG0039785/N0.HOG0041432/N0.HOG0…	82	Shell	swissprot
Probable LRR receptor-like serine/threonine-protein kinase At3g47570	137/32092	180/52853	8.89269e-06	1.67973e-05	3.12024e-06	N0.HOG0004549/N0.HOG0004552/N0.HOG0004553/N0.HOG0004554/N0.HOG0005406/N0.HOG0005409/N0.HOG0005410/N0.HOG0005411/N0.HOG0005412/N0.HOG0005872/N0.HOG0005873/N0.HOG0005874/N0.HOG0006694/N0.HOG0006695/N0.HOG0006944/N0.HOG0006946/N0.HOG0006947/N0.HOG0007385/N0.HOG0007386/N0.HOG0007387/N0.HOG0007575/N0.HOG0007576/N0.HOG0007601/N0.HOG0007794/N0.HOG0007795/N0.HOG0007798/N0.HOG0009473/N0.HOG0009474/N0.HOG0…	137	Shell	swissprot
Cysteine-rich receptor-like protein kinase 6	85/32092	111/52853	0.00029944	0.000509049	9.45601e-05	N0.HOG0006279/N0.HOG0007842/N0.HOG0010386/N0.HOG0010824/N0.HOG0015593/N0.HOG0018515/N0.HOG0020112/N0.HOG0026562/N0.HOG0027294/N0.HOG0027295/N0.HOG0027502/N0.HOG0027922/N0.HOG0029321/N0.HOG0031103/N0.HOG0032040/N0.HOG0032041/N0.HOG0032229/N0.HOG0033376/N0.HOG0034413/N0.HOG0036637/N0.HOG0038331/N0.HOG0038344/N0.HOG0038793/N0.HOG0039262/N0.HOG0039572/N0.HOG0040963/N0.HOG0040999/N0.HOG0041080/N0.HOG0…	85	Shell	swissprot
L-type lectin-domain containing receptor kinase SIT2	86/32092	114/52853	0.000656818	0.00101508	0.00018856	N0.HOG0009956/N0.HOG0009957/N0.HOG0009959/N0.HOG0010179/N0.HOG0016050/N0.HOG0018558/N0.HOG0020983/N0.HOG0022917/N0.HOG0022918/N0.HOG0024406/N0.HOG0025130/N0.HOG0025131/N0.HOG0025132/N0.HOG0026571/N0.HOG0026910/N0.HOG0027870/N0.HOG0034205/N0.HOG0034895/N0.HOG0035299/N0.HOG0035776/N0.HOG0036227/N0.HOG0040528/N0.HOG0040816/N0.HOG0041134/N0.HOG0041928/N0.HOG0043561/N0.HOG0044918/N0.HOG0045095/N0.HOG0…	86	Shell	swissprot
Wall-associated receptor kinase 2	79/32092	104/52853	0.000747458	0.0010589	0.000196699	N0.HOG0006689/N0.HOG0007338/N0.HOG0008810/N0.HOG0012163/N0.HOG0015812/N0.HOG0021886/N0.HOG0023750/N0.HOG0023751/N0.HOG0025394/N0.HOG0027496/N0.HOG0027638/N0.HOG0028465/N0.HOG0030403/N0.HOG0030421/N0.HOG0032460/N0.HOG0034924/N0.HOG0035167/N0.HOG0035786/N0.HOG0036508/N0.HOG0039839/N0.HOG0041317/N0.HOG0041626/N0.HOG0043361/N0.HOG0043485/N0.HOG0044013/N0.HOG0044617/N0.HOG0044872/N0.HOG0045274/N0.HOG0…	79	Shell	swissprot
Desmethyl-deoxy-podophyllotoxin synthase	101/32092	137/52853	0.000953585	0.001247	0.00023164	N0.HOG0007632/N0.HOG0007633/N0.HOG0009041/N0.HOG0009042/N0.HOG0009821/N0.HOG0010060/N0.HOG0010061/N0.HOG0010437/N0.HOG0010438/N0.HOG0012069/N0.HOG0017228/N0.HOG0017288/N0.HOG0021313/N0.HOG0022595/N0.HOG0022827/N0.HOG0024652/N0.HOG0030015/N0.HOG0030016/N0.HOG0030232/N0.HOG0031038/N0.HOG0033831/N0.HOG0034478/N0.HOG0035880/N0.HOG0038346/N0.HOG0039730/N0.HOG0039962/N0.HOG0040975/N0.HOG0041027/N0.HOG0…	101	Shell	swissprot
G-type lectin S-receptor-like serine/threonine-protein kinase B120	72/32092	100/52853	0.0123083	0.0149458	0.00277631	N0.HOG0006520/N0.HOG0006521/N0.HOG0006528/N0.HOG0007222/N0.HOG0007842/N0.HOG0021206/N0.HOG0021207/N0.HOG0022219/N0.HOG0023186/N0.HOG0023789/N0.HOG0024575/N0.HOG0028677/N0.HOG0029815/N0.HOG0031700/N0.HOG0033970/N0.HOG0035135/N0.HOG0039527/N0.HOG0041459/N0.HOG0041567/N0.HOG0041760/N0.HOG0042603/N0.HOG0043390/N0.HOG0045621/N0.HOG0047693/N0.HOG0048216/N0.HOG0051628/N0.HOG0055185/N0.HOG0059930/N0.HOG0…	72	Shell	swissprot

## Sheet: Table S5
Supplementary Table S5: Mann-Whitney U test results for subgenome comparisons across tissues and lines and summary statistics of significant subgenome expression comparisons
line	tissue	comparison	sg1_median	sg2_median	sg1 < sg2	U-statistic	p-value		comparison	sg1_higher	sg1_lower	total	percentage_sg1_lower
CLINTLAND60	leaf	A vs C	1.44333	1.11659	FALSE	6.4248e+08	5.39962e-21		A vs C	126	0	126	0
CLINTLAND60	leaf	A vs D	1.44333	1.32322	FALSE	680101055	0.0466452		A vs D	38	3	41	7.31707
CLINTLAND60	leaf	C vs A	1.11659	1.44333	TRUE	5.9291e+08	5.39962e-21		C vs A	0	126	126	100
CLINTLAND60	leaf	C vs D	1.11659	1.32322	TRUE	6.0558e+08	5.56125e-14		C vs D	0	132	132	100
CLINTLAND60	leaf	D vs A	1.32322	1.44333	TRUE	668864097	0.0466452		D vs A	3	38	41	92.6829
CLINTLAND60	leaf	D vs C	1.32322	1.11659	FALSE	6.45584e+08	5.56125e-14		D vs C	132	0	132	0
CLINTLAND60	embryo	A vs C	1.09129	0.843398	FALSE	641878962	4.61499e-20
CLINTLAND60	embryo	A vs D	1.09129	1.02012	FALSE	678889862	0.11856
CLINTLAND60	embryo	C vs A	0.843398	1.09129	TRUE	593510638	4.61499e-20		sg = subgenome
CLINTLAND60	embryo	C vs D	0.843398	1.02012	TRUE	605092899	1.37261e-14
CLINTLAND60	embryo	D vs A	1.02012	1.09129	TRUE	670075290	0.11856
CLINTLAND60	embryo	D vs C	1.02012	0.843398	FALSE	646070801	1.37261e-14
CLINTLAND60	root	A vs C	2.61981	2.17961	FALSE	6.50438e+08	7.55417e-35
CLINTLAND60	root	A vs D	2.61981	2.52259	FALSE	681226976	0.0178207
CLINTLAND60	root	C vs A	2.17961	2.61981	TRUE	5.84952e+08	7.55417e-35
CLINTLAND60	root	C vs D	2.17961	2.52259	TRUE	5.98505e+08	6.1711e-24
CLINTLAND60	root	D vs A	2.52259	2.61981	TRUE	667738176	0.0178207
CLINTLAND60	root	D vs C	2.52259	2.17961	FALSE	6.52658e+08	6.1711e-24
CLINTLAND60	internode	A vs C	1.56636	1.23898	FALSE	6.40738e+08	2.96086e-18
CLINTLAND60	internode	A vs D	1.56636	1.5008	FALSE	6.79418e+08	0.0813593
CLINTLAND60	internode	C vs A	1.23898	1.56636	TRUE	5.94652e+08	2.96086e-18
CLINTLAND60	internode	C vs D	1.23898	1.5008	TRUE	6.06738e+08	1.66265e-12
CLINTLAND60	internode	D vs A	1.5008	1.56636	TRUE	6.69547e+08	0.0813593
CLINTLAND60	internode	D vs C	1.5008	1.23898	FALSE	6.44425e+08	1.66265e-12
CLINTLAND60	panicle	A vs C	1.35084	1.03392	FALSE	6.41924e+08	5.24452e-20
CLINTLAND60	panicle	A vs D	1.35084	1.26855	FALSE	6.81741e+08	0.0103429
CLINTLAND60	panicle	C vs A	1.03392	1.35084	TRUE	5.93466e+08	5.24452e-20
CLINTLAND60	panicle	C vs D	1.03392	1.26855	TRUE	607762581	2.43762e-11
CLINTLAND60	panicle	D vs A	1.26855	1.35084	TRUE	6.67224e+08	0.0103429
CLINTLAND60	panicle	D vs C	1.26855	1.03392	FALSE	643401119	2.43762e-11
CLINTLAND60	caryopsis	A vs C	1.11982	0.839157	FALSE	644357501	5.18756e-24
CLINTLAND60	caryopsis	A vs D	1.11982	1.0175	FALSE	683357384	0.0016818
CLINTLAND60	caryopsis	C vs A	0.839157	1.11982	TRUE	591032099	5.18756e-24
CLINTLAND60	caryopsis	C vs D	0.839157	1.0175	TRUE	6.06649e+08	1.14008e-12
CLINTLAND60	caryopsis	D vs A	1.0175	1.11982	TRUE	665607768	0.0016818
CLINTLAND60	caryopsis	D vs C	1.0175	0.839157	FALSE	6.44515e+08	1.14008e-12
DELFIN	leaf	A vs C	1.70158	1.33932	FALSE	6.49578e+08	5.28892e-23
DELFIN	leaf	A vs D	1.70158	1.62665	FALSE	678438918	0.310797
DELFIN	leaf	C vs A	1.33932	1.70158	TRUE	5.97142e+08	5.28892e-23
DELFIN	leaf	C vs D	1.33932	1.62665	TRUE	5.87141e+08	7.3473e-19
DELFIN	leaf	D vs A	1.62665	1.70158	TRUE	672707361	0.310797
DELFIN	leaf	D vs C	1.62665	1.33932	FALSE	6.3347e+08	7.3473e-19
DELFIN	embryo	A vs C	1.86645	1.44245	FALSE	6.53077e+08	4.78308e-29
DELFIN	embryo	A vs D	1.86645	1.79031	FALSE	678412164	0.315773
DELFIN	embryo	C vs A	1.44245	1.86645	TRUE	5.93643e+08	4.78308e-29
DELFIN	embryo	C vs D	1.44245	1.79031	TRUE	5.83667e+08	2.18155e-24
DELFIN	embryo	D vs A	1.79031	1.86645	TRUE	672734115	0.315773
DELFIN	embryo	D vs C	1.79031	1.44245	FALSE	6.36944e+08	2.18155e-24
DELFIN	root	A vs C	2.07775	1.65305	FALSE	658612339	8.52928e-40
DELFIN	root	A vs D	2.07775	2.00616	FALSE	680586842	0.0777656
DELFIN	root	C vs A	1.65305	2.07775	TRUE	588108101	8.52928e-40
DELFIN	root	C vs D	1.65305	2.00616	TRUE	580234430	2.38793e-30
DELFIN	root	D vs A	2.00616	2.07775	TRUE	670559437	0.0777656
DELFIN	root	D vs C	2.00616	1.65305	FALSE	640376330	2.38793e-30
DELFIN	internode	A vs C	1.94307	1.56368	FALSE	647754686	4.27117e-20
DELFIN	internode	A vs D	1.94307	1.88546	FALSE	679769275	0.137835
DELFIN	internode	C vs A	1.56368	1.94307	TRUE	598965754	4.27117e-20
DELFIN	internode	C vs D	1.56368	1.88546	TRUE	5.90184e+08	1.36513e-14
DELFIN	internode	D vs A	1.88546	1.94307	TRUE	671377004	0.137835
DELFIN	internode	D vs C	1.88546	1.56368	FALSE	6.30427e+08	1.36513e-14
DELFIN	panicle	A vs C	1.57473	1.16342	FALSE	6.4907e+08	2.8485e-22
DELFIN	panicle	A vs D	1.57473	1.52794	FALSE	679091930	0.212252
DELFIN	panicle	C vs A	1.16342	1.57473	TRUE	5.9765e+08	2.8485e-22
DELFIN	panicle	C vs D	1.16342	1.52794	TRUE	588245780	2.56304e-17
DELFIN	panicle	D vs A	1.52794	1.57473	TRUE	672054349	0.212252
DELFIN	panicle	D vs C	1.52794	1.16342	FALSE	632364980	2.56304e-17
DELFIN	caryopsis	A vs C	1.24619	0.93258	FALSE	651026956	2.04233e-25
DELFIN	caryopsis	A vs D	1.24619	1.18707	FALSE	680081174	0.11083
DELFIN	caryopsis	C vs A	0.93258	1.24619	TRUE	595693484	2.04233e-25
DELFIN	caryopsis	C vs D	0.93258	1.18707	TRUE	587151485	7.89154e-19
DELFIN	caryopsis	D vs A	1.18707	1.24619	TRUE	671065105	0.11083
DELFIN	caryopsis	D vs C	1.18707	0.93258	FALSE	633459275	7.89154e-19
FM13	leaf	A vs C	1.69902	1.31607	FALSE	656425817	1.03867e-24
FM13	leaf	A vs D	1.69902	1.66621	FALSE	6.75109e+08	0.626036
FM13	leaf	C vs A	1.31607	1.69902	TRUE	601491853	1.03867e-24
FM13	leaf	C vs D	1.31607	1.66621	TRUE	589720563	1.74573e-22
FM13	leaf	D vs A	1.66621	1.69902	TRUE	6.72355e+08	0.626036
FM13	leaf	D vs C	1.66621	1.31607	FALSE	641079507	1.74573e-22
FM13	embryo	A vs C	1.84306	1.41593	FALSE	661831832	1.69011e-34
FM13	embryo	A vs D	1.84306	1.80257	FALSE	677088346	0.236269
FM13	embryo	C vs A	1.41593	1.84306	TRUE	596085838	1.69011e-34
FM13	embryo	C vs D	1.41593	1.80257	TRUE	586180915	1.71448e-28
FM13	embryo	D vs A	1.80257	1.84306	TRUE	670375754	0.236269
FM13	embryo	D vs C	1.80257	1.41593	FALSE	644619155	1.71448e-28
FM13	root	A vs C	2.36259	1.88056	FALSE	6.66649e+08	1.61569e-44
FM13	root	A vs D	2.36259	2.29946	FALSE	677630713	0.1702
FM13	root	C vs A	1.88056	2.36259	TRUE	5.91268e+08	1.61569e-44
FM13	root	C vs D	1.88056	2.29946	TRUE	5.81864e+08	9.41635e-37
FM13	root	D vs A	2.29946	2.36259	TRUE	669833387	0.1702
FM13	root	D vs C	2.29946	1.88056	FALSE	6.48936e+08	9.41635e-37
FM13	internode	A vs C	1.46023	1.10513	FALSE	652257303	2.07794e-18
FM13	internode	A vs D	1.46023	1.4533	FALSE	674098100	0.896405
FM13	internode	C vs A	1.10513	1.46023	TRUE	605660367	2.07794e-18
FM13	internode	C vs D	1.10513	1.4533	TRUE	592901886	8.47081e-18
FM13	internode	D vs A	1.4533	1.46023	TRUE	673366000	0.896405
FM13	internode	D vs C	1.4533	1.10513	FALSE	637898184	8.47081e-18
FM13	panicle	A vs C	1.41256	0.981527	FALSE	6.56516e+08	5.94754e-25
FM13	panicle	A vs D	1.41256	1.41266	TRUE	6.75229e+08	0.595688
FM13	panicle	C vs A	0.981527	1.41256	TRUE	6.01401e+08	5.94754e-25
FM13	panicle	C vs D	0.981527	1.41266	TRUE	589760042	1.6698e-22
FM13	panicle	D vs A	1.41266	1.41256	FALSE	6.72235e+08	0.595688
FM13	panicle	D vs C	1.41266	0.981527	FALSE	641040028	1.6698e-22
FM13	caryopsis	A vs C	1.1989	0.882791	FALSE	658118627	9.88408e-28
FM13	caryopsis	A vs D	1.1989	1.12704	FALSE	678787141	0.073146
FM13	caryopsis	C vs A	0.882791	1.1989	TRUE	599799043	9.88408e-28
FM13	caryopsis	C vs D	0.882791	1.12704	TRUE	5.91389e+08	6.17257e-20
FM13	caryopsis	D vs A	1.12704	1.1989	TRUE	668676959	0.073146
FM13	caryopsis	D vs C	1.12704	0.882791	FALSE	6.39411e+08	6.17257e-20
INSULARIS	leaf	C vs D	1.56422	1.81115	TRUE	6.35863e+08	2.97605e-10
INSULARIS	leaf	D vs C	1.81115	1.56422	FALSE	6.70632e+08	2.97605e-10
INSULARIS	embryo	C vs D	1.32747	1.53369	TRUE	6.33716e+08	1.69814e-12
INSULARIS	embryo	D vs C	1.53369	1.32747	FALSE	6.72779e+08	1.69814e-12
INSULARIS	root	C vs D	2.22929	2.51809	TRUE	6.29352e+08	6.34234e-18
INSULARIS	root	D vs C	2.51809	2.22929	FALSE	6.77143e+08	6.34234e-18
INSULARIS	internode	C vs D	1.59078	1.9246	TRUE	630118815	5.45624e-17
INSULARIS	internode	D vs C	1.9246	1.59078	FALSE	676376345	5.45624e-17
INSULARIS	panicle	C vs D	1.43957	1.73101	TRUE	636267568	7.15187e-10
INSULARIS	panicle	D vs C	1.73101	1.43957	FALSE	670227592	7.15187e-10
INSULARIS	caryopsis	C vs D	0.967581	1.08279	TRUE	639361673	4.27321e-07
INSULARIS	caryopsis	D vs C	1.08279	0.967581	FALSE	667133487	4.27321e-07
LION	leaf	A vs C	1.5006	1.16287	FALSE	645822789	5.58054e-22
LION	leaf	A vs D	1.5006	1.40993	FALSE	6.81213e+08	0.0594952
LION	leaf	C vs A	1.16287	1.5006	TRUE	594716421	5.58054e-22
LION	leaf	C vs D	1.16287	1.40993	TRUE	5.93721e+08	5.59825e-15
LION	leaf	D vs A	1.40993	1.5006	TRUE	6.70531e+08	0.0594952
LION	leaf	D vs C	1.40993	1.16287	FALSE	6.34831e+08	5.59825e-15
LION	embryo	A vs C	1.47782	1.11818	FALSE	6.51491e+08	3.99076e-32
LION	embryo	A vs D	1.47782	1.37826	FALSE	683484928	0.00714233
LION	embryo	C vs A	1.11818	1.47782	TRUE	5.89048e+08	3.99076e-32
LION	embryo	C vs D	1.11818	1.37826	TRUE	5.90103e+08	3.32599e-20
LION	embryo	D vs A	1.37826	1.47782	TRUE	668258732	0.00714233
LION	embryo	D vs C	1.37826	1.11818	FALSE	6.38449e+08	3.32599e-20
LION	root	A vs C	2.35771	1.90318	FALSE	6.55988e+08	6.37484e-41
LION	root	A vs D	2.35771	2.22035	FALSE	684587095	0.00222069
LION	root	C vs A	1.90318	2.35771	TRUE	5.84551e+08	6.37484e-41
LION	root	C vs D	1.90318	2.22035	TRUE	586653448	1.59024e-25
LION	root	D vs A	2.22035	2.35771	TRUE	667156565	0.00222069
LION	root	D vs C	2.22035	1.90318	FALSE	641898416	1.59024e-25
LION	internode	A vs C	1.66035	1.30787	FALSE	644082649	2.15198e-19
LION	internode	A vs D	1.66035	1.58276	FALSE	682197915	0.0251559
LION	internode	C vs A	1.30787	1.66035	TRUE	596456561	2.15198e-19
LION	internode	C vs D	1.30787	1.58276	TRUE	5.96435e+08	1.02279e-11
LION	internode	D vs A	1.58276	1.66035	TRUE	669545745	0.0251559
LION	internode	D vs C	1.58276	1.30787	FALSE	6.32117e+08	1.02279e-11
LION	panicle	A vs C	1.3038	0.953392	FALSE	646797634	1.24085e-23
LION	panicle	A vs D	1.3038	1.23436	FALSE	6.834e+08	0.00779233
LION	panicle	C vs A	0.953392	1.3038	TRUE	593741576	1.24085e-23
LION	panicle	C vs D	0.953392	1.23436	TRUE	5.94745e+08	1.03026e-13
LION	panicle	D vs A	1.23436	1.3038	TRUE	6.68344e+08	0.00779233
LION	panicle	D vs C	1.23436	0.953392	FALSE	6.33806e+08	1.03026e-13
LION	caryopsis	A vs C	1.24527	0.940788	FALSE	648173733	6.745e-26
LION	caryopsis	A vs D	1.24527	1.15472	FALSE	6.84123e+08	0.00358524
LION	caryopsis	C vs A	0.940788	1.24527	TRUE	592365477	6.745e-26
LION	caryopsis	C vs D	0.940788	1.15472	TRUE	594046871	1.46447e-14
LION	caryopsis	D vs A	1.15472	1.24527	TRUE	6.6762e+08	0.00358524
LION	caryopsis	D vs C	1.15472	0.940788	FALSE	634504993	1.46447e-14
PARK	leaf	A vs C	1.59418	1.24043	FALSE	6.52617e+08	2.28557e-19
PARK	leaf	A vs D	1.59418	1.54829	FALSE	682764910	0.63809
PARK	leaf	C vs A	1.24043	1.59418	TRUE	6.04567e+08	2.28557e-19
PARK	leaf	C vs D	1.24043	1.54829	TRUE	596314289	1.57817e-17
PARK	leaf	D vs A	1.54829	1.59418	TRUE	680089714	0.63809
PARK	leaf	D vs C	1.54829	1.24043	FALSE	641272575	1.57817e-17
PARK	embryo	A vs C	1.73311	1.37069	FALSE	6.57082e+08	2.45782e-26
PARK	embryo	A vs D	1.73311	1.67328	FALSE	683181824	0.539196
PARK	embryo	C vs A	1.37069	1.73311	TRUE	6.00102e+08	2.45782e-26
PARK	embryo	C vs D	1.37069	1.67328	TRUE	592231189	1.27255e-23
PARK	embryo	D vs A	1.67328	1.73311	TRUE	679672800	0.539196
PARK	embryo	D vs C	1.67328	1.37069	FALSE	645355675	1.27255e-23
PARK	root	A vs C	2.32468	1.94084	FALSE	660958668	2.51194e-33
PARK	root	A vs D	2.32468	2.288	FALSE	684137330	0.344202
PARK	root	C vs A	1.94084	2.32468	TRUE	596225236	2.51194e-33
PARK	root	C vs D	1.94084	2.288	TRUE	5.89192e+08	8.73289e-29
PARK	root	D vs A	2.288	2.32468	TRUE	678717294	0.344202
PARK	root	D vs C	2.288	1.94084	FALSE	6.48395e+08	8.73289e-29
PARK	internode	A vs C	1.69159	1.37105	FALSE	651328393	1.70091e-17
PARK	internode	A vs D	1.69159	1.69763	TRUE	682513694	0.702499
PARK	internode	C vs A	1.37105	1.69159	TRUE	605855511	1.70091e-17
PARK	internode	C vs D	1.37105	1.69763	TRUE	5.9739e+08	5.00216e-16
PARK	internode	D vs A	1.69763	1.69159	FALSE	680340930	0.702499
PARK	internode	D vs C	1.69763	1.37105	FALSE	6.40197e+08	5.00216e-16
PARK	panicle	A vs C	1.51654	1.15708	FALSE	652328687	6.86128e-19
PARK	panicle	A vs D	1.51654	1.49901	FALSE	6.82507e+08	0.704646
PARK	panicle	C vs A	1.15708	1.51654	TRUE	604855217	6.86128e-19
PARK	panicle	C vs D	1.15708	1.49901	TRUE	596288538	1.65038e-17
PARK	panicle	D vs A	1.49901	1.51654	TRUE	6.80348e+08	0.704646
PARK	panicle	D vs C	1.49901	1.15708	FALSE	641298326	1.65038e-17
PARK	caryopsis	A vs C	0.965114	0.72668	FALSE	6.54394e+08	3.8441e-22
PARK	caryopsis	A vs D	0.965114	0.930072	FALSE	684191204	0.330583
PARK	caryopsis	C vs A	0.72668	0.965114	TRUE	6.0279e+08	3.8441e-22
PARK	caryopsis	C vs D	0.72668	0.930072	TRUE	595827600	2.87421e-18
PARK	caryopsis	D vs A	0.930072	0.965114	TRUE	678663420	0.330583
PARK	caryopsis	D vs C	0.930072	0.72668	FALSE	641759264	2.87421e-18
ASLAK	leaf	A vs C	1.59082	1.27395	FALSE	648531642	6.03223e-22
ASLAK	leaf	A vs D	1.59082	1.57933	FALSE	681657747	0.68703
ASLAK	leaf	C vs A	1.27395	1.59082	TRUE	597259350	6.03223e-22
ASLAK	leaf	C vs D	1.27395	1.57933	TRUE	599796313	3.29531e-20
ASLAK	leaf	D vs A	1.57933	1.59082	TRUE	679360068	0.68703
ASLAK	leaf	D vs C	1.57933	1.27395	FALSE	648902167	3.29531e-20
ASLAK	embryo	A vs C	1.9412	1.59455	FALSE	651752514	2.33516e-27
ASLAK	embryo	A vs D	1.9412	1.88614	FALSE	682443195	0.497799
ASLAK	embryo	C vs A	1.59455	1.9412	TRUE	594038478	2.33516e-27
ASLAK	embryo	C vs D	1.59455	1.88614	TRUE	597182665	2.3476e-24
ASLAK	embryo	D vs A	1.88614	1.9412	TRUE	678574620	0.497799
ASLAK	embryo	D vs C	1.88614	1.59455	FALSE	651515815	2.3476e-24
ASLAK	root	A vs C	2.46573	1.99161	FALSE	656618362	1.5683e-36
ASLAK	root	A vs D	2.46573	2.39247	FALSE	6.84235e+08	0.192799
ASLAK	root	C vs A	1.99161	2.46573	TRUE	589172630	1.5683e-36
ASLAK	root	C vs D	1.99161	2.39247	TRUE	593860119	4.48938e-30
ASLAK	root	D vs A	2.39247	2.46573	TRUE	6.76783e+08	0.192799
ASLAK	root	D vs C	2.39247	1.99161	FALSE	654838361	4.48938e-30
ASLAK	internode	A vs C	1.31874	1.0186	FALSE	644886148	9.11212e-17
ASLAK	internode	A vs D	1.31874	1.30165	FALSE	6.82976e+08	0.383743
ASLAK	internode	C vs A	1.0186	1.31874	TRUE	600904844	9.11212e-17
ASLAK	internode	C vs D	1.0186	1.30165	TRUE	604609100	8.96793e-14
ASLAK	internode	D vs A	1.30165	1.31874	TRUE	6.78042e+08	0.383743
ASLAK	internode	D vs C	1.30165	1.0186	FALSE	644089380	8.96793e-14
ASLAK	panicle	A vs C	1.16243	0.833019	FALSE	6.47341e+08	2.70396e-20
ASLAK	panicle	A vs D	1.16243	1.11512	FALSE	682795626	0.420268
ASLAK	panicle	C vs A	0.833019	1.16243	TRUE	5.9845e+08	2.70396e-20
ASLAK	panicle	C vs D	0.833019	1.11512	TRUE	6.01915e+08	2.75623e-17
ASLAK	panicle	D vs A	1.11512	1.16243	TRUE	678222189	0.420268
ASLAK	panicle	D vs C	1.11512	0.833019	FALSE	6.46783e+08	2.75623e-17
ASLAK	caryopsis	A vs C	1.19645	0.927131	FALSE	649828725	4.34434e-24
ASLAK	caryopsis	A vs D	1.19645	1.13781	FALSE	6.84182e+08	0.197383
ASLAK	caryopsis	C vs A	0.927131	1.19645	TRUE	595962267	4.34434e-24
ASLAK	caryopsis	C vs D	0.927131	1.13781	TRUE	6.00642e+08	5.76943e-19
ASLAK	caryopsis	D vs A	1.13781	1.19645	TRUE	6.76836e+08	0.197383
ASLAK	caryopsis	D vs C	1.13781	0.927131	FALSE	6.48057e+08	5.76943e-19
BILBY	leaf	A vs C	1.58996	1.23306	FALSE	655190674	9.09343e-22
BILBY	leaf	A vs D	1.58996	1.5579	FALSE	6.7945e+08	0.197974
BILBY	leaf	C vs A	1.23306	1.58996	TRUE	603917696	9.09343e-22
BILBY	leaf	C vs D	1.23306	1.5579	TRUE	5.9611e+08	1.26981e-16
BILBY	leaf	D vs A	1.5579	1.58996	TRUE	6.72171e+08	0.197974
BILBY	leaf	D vs C	1.5579	1.23306	FALSE	6.39722e+08	1.26981e-16
BILBY	embryo	A vs C	1.56999	1.20327	FALSE	658400962	3.53861e-27
BILBY	embryo	A vs D	1.56999	1.51469	FALSE	679975370	0.140503
BILBY	embryo	C vs A	1.20327	1.56999	TRUE	600707408	3.53861e-27
BILBY	embryo	C vs D	1.20327	1.51469	TRUE	593292123	8.64065e-21
BILBY	embryo	D vs A	1.51469	1.56999	TRUE	671645737	0.140503
BILBY	embryo	D vs C	1.51469	1.20327	FALSE	642540267	8.64065e-21
BILBY	root	A vs C	2.54311	2.12747	FALSE	661765800	6.90387e-33
BILBY	root	A vs D	2.54311	2.49106	FALSE	6.79954e+08	0.145868
BILBY	root	C vs A	2.12747	2.54311	TRUE	597342570	6.90387e-33
BILBY	root	C vs D	2.12747	2.49106	TRUE	5.90095e+08	1.20005e-25
BILBY	root	D vs A	2.49106	2.54311	TRUE	6.71667e+08	0.145868
BILBY	root	D vs C	2.49106	2.12747	FALSE	6.45738e+08	1.20005e-25
BILBY	internode	A vs C	1.52624	1.21291	FALSE	6.52482e+08	9.89359e-18
BILBY	internode	A vs D	1.52624	1.52213	FALSE	677233551	0.614669
BILBY	internode	C vs A	1.21291	1.52624	TRUE	6.06627e+08	9.89359e-18
BILBY	internode	C vs D	1.21291	1.52213	TRUE	5.96683e+08	7.88002e-16
BILBY	internode	D vs A	1.52213	1.52624	TRUE	674387556	0.614669
BILBY	internode	D vs C	1.52213	1.21291	FALSE	6.39149e+08	7.88002e-16
BILBY	panicle	A vs C	1.43801	1.06197	FALSE	6.5679e+08	3.11687e-24
BILBY	panicle	A vs D	1.43801	1.41124	FALSE	677462336	0.560228
BILBY	panicle	C vs A	1.06197	1.43801	TRUE	6.02319e+08	3.11687e-24
BILBY	panicle	C vs D	1.06197	1.41124	TRUE	5.92568e+08	9.14529e-22
BILBY	panicle	D vs A	1.41124	1.43801	TRUE	674158771	0.560228
BILBY	panicle	D vs C	1.41124	1.06197	FALSE	6.43264e+08	9.14529e-22
BILBY	caryopsis	A vs C	1.4051	1.05824	FALSE	6.58215e+08	1.43229e-26
BILBY	caryopsis	A vs D	1.4051	1.34522	FALSE	681150985	0.0598817
BILBY	caryopsis	C vs A	1.05824	1.4051	TRUE	6.00893e+08	1.43229e-26
BILBY	caryopsis	C vs D	1.05824	1.34522	TRUE	594628675	1.4118e-18
BILBY	caryopsis	D vs A	1.34522	1.4051	TRUE	670470122	0.0598817
BILBY	caryopsis	D vs C	1.34522	1.05824	FALSE	641203715	1.4118e-18
AMAGALON	leaf	A vs C	0.846944	0.669675	FALSE	5.80371e+08	5.82613e-13
AMAGALON	leaf	A vs D	0.846944	0.977258	TRUE	7.1926e+08	5.64892e-05
AMAGALON	leaf	C vs A	0.669675	0.846944	TRUE	5.45015e+08	5.82613e-13
AMAGALON	leaf	C vs D	0.669675	0.977258	TRUE	617701065	1.08413e-29
AMAGALON	leaf	D vs A	0.977258	0.846944	FALSE	7.43429e+08	5.64892e-05
AMAGALON	leaf	D vs C	0.977258	0.669675	FALSE	679820271	1.08413e-29
AMAGALON	embryo	A vs C	1.36058	1.17325	FALSE	579106344	2.63152e-11
AMAGALON	embryo	A vs D	1.36058	1.46756	TRUE	721631968	0.00125084
AMAGALON	embryo	C vs A	1.17325	1.36058	TRUE	546279984	2.63152e-11
AMAGALON	embryo	C vs D	1.17325	1.46756	TRUE	6.21304e+08	1.99274e-23
AMAGALON	embryo	D vs A	1.46756	1.36058	FALSE	741056820	0.00125084
AMAGALON	embryo	D vs C	1.46756	1.17325	FALSE	6.76217e+08	1.99274e-23
AMAGALON	root	A vs C	1.88777	1.53685	FALSE	5.8864e+08	9.22434e-26
AMAGALON	root	A vs D	1.88777	1.96595	TRUE	7.236e+08	0.0103986
AMAGALON	root	C vs A	1.53685	1.88777	TRUE	5.36747e+08	9.22434e-26
AMAGALON	root	C vs D	1.53685	1.96595	TRUE	6.11884e+08	1.31671e-40
AMAGALON	root	D vs A	1.96595	1.88777	FALSE	7.39088e+08	0.0103986
AMAGALON	root	D vs C	1.96595	1.53685	FALSE	6.85637e+08	1.31671e-40
AMAGALON	internode	A vs C	0.923257	0.735946	FALSE	577722414	7.78338e-10
AMAGALON	internode	A vs D	0.923257	0.984919	TRUE	725933166	0.0701412
AMAGALON	internode	C vs A	0.735946	0.923257	TRUE	547663914	7.78338e-10
AMAGALON	internode	C vs D	0.735946	0.984919	TRUE	6.26628e+08	5.48048e-16
AMAGALON	internode	D vs A	0.984919	0.923257	FALSE	736755622	0.0701412
AMAGALON	internode	D vs C	0.984919	0.735946	FALSE	6.70894e+08	5.48048e-16
AMAGALON	panicle	A vs C	1.05864	0.808523	FALSE	581162832	5.15443e-14
AMAGALON	panicle	A vs D	1.05864	1.11515	TRUE	7.2641e+08	0.0998965
AMAGALON	panicle	C vs A	0.808523	1.05864	TRUE	544223496	5.15443e-14
AMAGALON	panicle	C vs D	0.808523	1.11515	TRUE	623077503	7.502e-21
AMAGALON	panicle	D vs A	1.11515	1.05864	FALSE	7.36279e+08	0.0998965
AMAGALON	panicle	D vs C	1.11515	0.808523	FALSE	674443833	7.502e-21
AMAGALON	caryopsis	A vs C	0.925671	0.772774	FALSE	5.79186e+08	1.95659e-11
AMAGALON	caryopsis	A vs D	0.925671	0.993648	TRUE	726931335	0.141762
AMAGALON	caryopsis	C vs A	0.772774	0.925671	TRUE	5.46201e+08	1.95659e-11
AMAGALON	caryopsis	C vs D	0.772774	0.993648	TRUE	6.25808e+08	6.62151e-17
AMAGALON	caryopsis	D vs A	0.993648	0.925671	FALSE	735757453	0.141762
AMAGALON	caryopsis	D vs C	0.993648	0.772774	FALSE	6.71713e+08	6.62151e-17
GMI423	leaf	A vs C	1.23271	0.986643	FALSE	6.48453e+08	9.58088e-14
GMI423	leaf	A vs D	1.23271	1.24319	TRUE	6.76298e+08	0.20824
GMI423	leaf	C vs A	0.986643	1.23271	TRUE	6.08701e+08	9.58088e-14
GMI423	leaf	C vs D	0.986643	1.24319	TRUE	5.95177e+08	8.96665e-18
GMI423	leaf	D vs A	1.24319	1.23271	FALSE	6.83439e+08	0.20824
GMI423	leaf	D vs C	1.24319	0.986643	FALSE	6.40414e+08	8.96665e-18
GMI423	embryo	A vs C	1.69427	1.389	FALSE	6.53769e+08	5.91347e-21
GMI423	embryo	A vs D	1.69427	1.68816	FALSE	678893366	0.73223
GMI423	embryo	C vs A	1.389	1.69427	TRUE	6.03385e+08	5.91347e-21
GMI423	embryo	C vs D	1.389	1.68816	TRUE	5.92296e+08	5.70612e-22
GMI423	embryo	D vs A	1.68816	1.69427	TRUE	680844249	0.73223
GMI423	embryo	D vs C	1.68816	1.389	FALSE	6.43294e+08	5.70612e-22
GMI423	root	A vs C	2.12128	1.75363	FALSE	6.5925e+08	4.80875e-30
GMI423	root	A vs D	2.12128	2.09394	FALSE	6.80648e+08	0.785527
GMI423	root	C vs A	1.75363	2.12128	TRUE	5.97903e+08	4.80875e-30
GMI423	root	C vs D	1.75363	2.09394	TRUE	588433843	2.25959e-28
GMI423	root	D vs A	2.09394	2.12128	TRUE	6.7909e+08	0.785527
GMI423	root	D vs C	2.09394	1.75363	FALSE	647156200	2.25959e-28
GMI423	internode	A vs C	1.5479	1.25224	FALSE	649677354	3.10374e-15
GMI423	internode	A vs D	1.5479	1.57098	TRUE	678649583	0.668122
GMI423	internode	C vs A	1.25224	1.5479	TRUE	607476451	3.10374e-15
GMI423	internode	C vs D	1.25224	1.57098	TRUE	5.95997e+08	1.51443e-16
GMI423	internode	D vs A	1.57098	1.5479	FALSE	681088032	0.668122
GMI423	internode	D vs C	1.57098	1.25224	FALSE	6.39593e+08	1.51443e-16
GMI423	panicle	A vs C	1.2778	0.953494	FALSE	652716185	1.63666e-19
GMI423	panicle	A vs D	1.2778	1.26557	FALSE	679693444	0.950773
GMI423	panicle	C vs A	0.953494	1.2778	TRUE	604437620	1.63666e-19
GMI423	panicle	C vs D	0.953494	1.26557	TRUE	5.9393e+08	1.41178e-19
GMI423	panicle	D vs A	1.26557	1.2778	TRUE	680044171	0.950773
GMI423	panicle	D vs C	1.26557	0.953494	FALSE	6.4166e+08	1.41178e-19
GMI423	caryopsis	A vs C	1.07179	0.827166	FALSE	654965363	6.38695e-23
GMI423	caryopsis	A vs D	1.07179	1.05942	FALSE	681325021	0.60882
GMI423	caryopsis	C vs A	0.827166	1.07179	TRUE	602188442	6.38695e-23
GMI423	caryopsis	C vs D	0.827166	1.05942	TRUE	5.9325e+08	1.49738e-20
GMI423	caryopsis	D vs A	1.05942	1.07179	TRUE	678412594	0.60882
GMI423	caryopsis	D vs C	1.05942	0.827166	FALSE	6.4234e+08	1.49738e-20
GEHL	leaf	A vs C	1.70431	1.36204	FALSE	5.31844e+08	4.46147e-19
GEHL	leaf	A vs D	1.70431	1.61065	FALSE	541775513	0.0280629
GEHL	leaf	C vs A	1.36204	1.70431	TRUE	4.90959e+08	4.46147e-19
GEHL	leaf	C vs D	1.36204	1.61065	TRUE	5.37451e+08	4.74182e-12
GEHL	leaf	D vs A	1.61065	1.70431	TRUE	531309485	0.0280629
GEHL	leaf	D vs C	1.61065	1.36204	FALSE	5.71067e+08	4.74182e-12
GEHL	embryo	A vs C	2.06927	1.68954	FALSE	5.36638e+08	5.15715e-28
GEHL	embryo	A vs D	2.06927	1.97271	FALSE	5.43394e+08	0.00417998
GEHL	embryo	C vs A	1.68954	2.06927	TRUE	4.86165e+08	5.15715e-28
GEHL	embryo	C vs D	1.68954	1.97271	TRUE	5.33908e+08	7.67084e-17
GEHL	embryo	D vs A	1.97271	2.06927	TRUE	5.29691e+08	0.00417998
GEHL	embryo	D vs C	1.97271	1.68954	FALSE	5.7461e+08	7.67084e-17
GEHL	root	A vs C	2.28097	1.87114	FALSE	5.39697e+08	1.30577e-34
GEHL	root	A vs D	2.28097	2.1606	FALSE	544671284	0.00069811
GEHL	root	C vs A	1.87114	2.28097	TRUE	4.83105e+08	1.30577e-34
GEHL	root	C vs D	1.87114	2.1606	TRUE	5.31863e+08	5.78551e-20
GEHL	root	D vs A	2.1606	2.28097	TRUE	528413714	0.00069811
GEHL	root	D vs C	2.1606	1.87114	FALSE	5.76655e+08	5.78551e-20
GEHL	internode	A vs C	1.97803	1.605	FALSE	5.32726e+08	1.62796e-20
GEHL	internode	A vs D	1.97803	1.86351	FALSE	542723269	0.00965175
GEHL	internode	C vs A	1.605	1.97803	TRUE	4.90076e+08	1.62796e-20
GEHL	internode	C vs D	1.605	1.86351	TRUE	5.37464e+08	5.6645e-12
GEHL	internode	D vs A	1.86351	1.97803	TRUE	530361729	0.00965175
GEHL	internode	D vs C	1.86351	1.605	FALSE	5.71054e+08	5.6645e-12
GEHL	panicle	A vs C	1.4739	1.10015	FALSE	5.31814e+08	4.93807e-19
GEHL	panicle	A vs D	1.4739	1.35719	FALSE	542918126	0.00743124
GEHL	panicle	C vs A	1.10015	1.4739	TRUE	4.90988e+08	4.93807e-19
GEHL	panicle	C vs D	1.10015	1.35719	TRUE	538630843	1.2834e-10
GEHL	panicle	D vs A	1.35719	1.4739	TRUE	530166872	0.00743124
GEHL	panicle	D vs C	1.35719	1.10015	FALSE	569887172	1.2834e-10
GEHL	caryopsis	A vs C	1.39801	1.09983	FALSE	5.34274e+08	1.78982e-23
GEHL	caryopsis	A vs D	1.39801	1.27494	FALSE	5.45071e+08	0.00034337
GEHL	caryopsis	C vs A	1.09983	1.39801	TRUE	4.88528e+08	1.78982e-23
GEHL	caryopsis	C vs D	1.09983	1.27494	TRUE	5.38221e+08	4.16484e-11
GEHL	caryopsis	D vs A	1.27494	1.39801	TRUE	5.28014e+08	0.00034337
GEHL	caryopsis	D vs C	1.27494	1.09983	FALSE	5.70297e+08	4.16484e-11
HIFI	leaf	A vs C	1.18008	0.914069	FALSE	636461569	8.93584e-16
HIFI	leaf	A vs D	1.18008	1.17814	FALSE	6.29145e+08	0.881335
HIFI	leaf	C vs A	0.914069	1.18008	TRUE	594208592	8.93584e-16
HIFI	leaf	C vs D	0.914069	1.17814	TRUE	610275134	1.50303e-16
HIFI	leaf	D vs A	1.17814	1.18008	TRUE	6.29946e+08	0.881335
HIFI	leaf	D vs C	1.17814	0.914069	FALSE	654571519	1.50303e-16
HIFI	embryo	A vs C	1.49509	1.20117	FALSE	6.39952e+08	8.23502e-21
HIFI	embryo	A vs D	1.49509	1.48523	FALSE	630396421	0.751303
HIFI	embryo	C vs A	1.20117	1.49509	TRUE	5.90718e+08	8.23502e-21
HIFI	embryo	C vs D	1.20117	1.48523	TRUE	607961385	8.34173e-20
HIFI	embryo	D vs A	1.48523	1.49509	TRUE	628694552	0.751303
HIFI	embryo	D vs C	1.48523	1.20117	FALSE	656885268	8.34173e-20
HIFI	root	A vs C	2.38068	2.00539	FALSE	6.43723e+08	6.9392e-27
HIFI	root	A vs D	2.38068	2.38189	TRUE	629321271	0.933768
HIFI	root	C vs A	2.00539	2.38068	TRUE	5.86948e+08	6.9392e-27
HIFI	root	C vs D	2.00539	2.38189	TRUE	602950983	9.61071e-28
HIFI	root	D vs A	2.38189	2.38068	FALSE	629769702	0.933768
HIFI	root	D vs C	2.38189	2.00539	FALSE	661895670	9.61071e-28
HIFI	internode	A vs C	1.22346	0.995057	FALSE	6.33418e+08	5.00869e-12
HIFI	internode	A vs D	1.22346	1.25876	TRUE	6.29628e+08	0.975452
HIFI	internode	C vs A	0.995057	1.22346	TRUE	5.97252e+08	5.00869e-12
HIFI	internode	C vs D	0.995057	1.25876	TRUE	6.13945e+08	4.73314e-12
HIFI	internode	D vs A	1.25876	1.22346	FALSE	6.29463e+08	0.975452
HIFI	internode	D vs C	1.25876	0.995057	FALSE	6.50902e+08	4.73314e-12
HIFI	panicle	A vs C	1.31191	0.989561	FALSE	637980740	5.14201e-18
HIFI	panicle	A vs D	1.31191	1.32826	TRUE	6.30098e+08	0.83611
HIFI	panicle	C vs A	0.989561	1.31191	TRUE	592689421	5.14201e-18
HIFI	panicle	C vs D	0.989561	1.32826	TRUE	6.09682e+08	1.74682e-17
HIFI	panicle	D vs A	1.32826	1.31191	FALSE	6.28993e+08	0.83611
HIFI	panicle	D vs C	1.32826	0.989561	FALSE	6.55164e+08	1.74682e-17
HIFI	caryopsis	A vs C	1.23416	0.998349	FALSE	6.38854e+08	4.12469e-19
HIFI	caryopsis	A vs D	1.23416	1.20094	FALSE	632267881	0.310731
HIFI	caryopsis	C vs A	0.998349	1.23416	TRUE	5.91816e+08	4.12469e-19
HIFI	caryopsis	C vs D	0.998349	1.20094	TRUE	610916856	1.20639e-15
HIFI	caryopsis	D vs A	1.20094	1.23416	TRUE	626823092	0.310731
HIFI	caryopsis	D vs C	1.20094	0.998349	FALSE	653929797	1.20639e-15
NICOLAS	leaf	A vs C	1.95132	1.52305	FALSE	5.47592e+08	9.77605e-20
NICOLAS	leaf	A vs D	1.95132	1.82138	FALSE	549880589	0.0354553
NICOLAS	leaf	C vs A	1.52305	1.95132	TRUE	5.05014e+08	9.77605e-20
NICOLAS	leaf	C vs D	1.52305	1.82138	TRUE	5.39922e+08	8.20156e-13
NICOLAS	leaf	D vs A	1.82138	1.95132	TRUE	539739236	0.0354553
NICOLAS	leaf	D vs C	1.82138	1.52305	FALSE	5.74904e+08	8.20156e-13
NICOLAS	embryo	A vs C	1.85652	1.46881	FALSE	551660415	3.37059e-27
NICOLAS	embryo	A vs D	1.85652	1.71441	FALSE	5.51737e+08	0.0041577
NICOLAS	embryo	C vs A	1.46881	1.85652	TRUE	500944860	3.37059e-27
NICOLAS	embryo	C vs D	1.46881	1.71441	TRUE	5.37505e+08	4.34649e-16
NICOLAS	embryo	D vs A	1.71441	1.85652	TRUE	5.37882e+08	0.0041577
NICOLAS	embryo	D vs C	1.71441	1.46881	FALSE	5.77322e+08	4.34649e-16
NICOLAS	root	A vs C	2.53258	2.09876	FALSE	5.56008e+08	2.04904e-36
NICOLAS	root	A vs D	2.53258	2.40706	FALSE	551206503	0.00837901
NICOLAS	root	C vs A	2.09876	2.53258	TRUE	4.96597e+08	2.04904e-36
NICOLAS	root	C vs D	2.09876	2.40706	TRUE	532329381	2.0517e-24
NICOLAS	root	D vs A	2.40706	2.53258	TRUE	538413322	0.00837901
NICOLAS	root	D vs C	2.40706	2.09876	FALSE	582496926	2.0517e-24
NICOLAS	internode	A vs C	1.56823	1.27468	FALSE	543257539	3.5528e-13
NICOLAS	internode	A vs D	1.56823	1.51109	FALSE	5.46964e+08	0.369603
NICOLAS	internode	C vs A	1.27468	1.56823	TRUE	509347736	3.5528e-13
NICOLAS	internode	C vs D	1.27468	1.51109	TRUE	541588296	7.96502e-11
NICOLAS	internode	D vs A	1.51109	1.56823	TRUE	5.42656e+08	0.369603
NICOLAS	internode	D vs C	1.51109	1.27468	FALSE	573238011	7.96502e-11
NICOLAS	panicle	A vs C	1.35116	1.04774	FALSE	5.42441e+08	6.96601e-12
NICOLAS	panicle	A vs D	1.35116	1.2618	FALSE	5.51141e+08	0.0088539
NICOLAS	panicle	C vs A	1.04774	1.35116	TRUE	5.10164e+08	6.96601e-12
NICOLAS	panicle	C vs D	1.04774	1.2618	TRUE	5.46756e+08	1.4213e-05
NICOLAS	panicle	D vs A	1.2618	1.35116	TRUE	5.38479e+08	0.0088539
NICOLAS	panicle	D vs C	1.2618	1.04774	FALSE	5.6807e+08	1.4213e-05
NICOLAS	caryopsis	A vs C	1.38035	1.09511	FALSE	549370884	8.0646e-23
NICOLAS	caryopsis	A vs D	1.38035	1.27613	FALSE	552769362	0.000976184
NICOLAS	caryopsis	C vs A	1.09511	1.38035	TRUE	503234391	8.0646e-23
NICOLAS	caryopsis	C vs D	1.09511	1.27613	TRUE	541045838	2.24411e-11
NICOLAS	caryopsis	D vs A	1.27613	1.38035	TRUE	536850463	0.000976184
NICOLAS	caryopsis	D vs C	1.27613	1.09511	FALSE	573780469	2.24411e-11
GS7	leaf	A vs C	1.70135	1.24435	FALSE	658007415	1.5881e-32
GS7	leaf	A vs D	1.70135	1.61613	FALSE	684313411	0.231683
GS7	leaf	C vs A	1.24435	1.70135	TRUE	594732915	1.5881e-32
GS7	leaf	C vs D	1.24435	1.61613	TRUE	5.95054e+08	1.12481e-26
GS7	leaf	D vs A	1.61613	1.70135	TRUE	677510429	0.231683
GS7	leaf	D vs C	1.61613	1.24435	FALSE	6.51794e+08	1.12481e-26
GS7	embryo	A vs C	1.3032	0.946005	FALSE	662739816	3.00626e-42
GS7	embryo	A vs D	1.3032	1.2571	FALSE	685172092	0.135042
GS7	embryo	C vs A	0.946005	1.3032	TRUE	590000514	3.00626e-42
GS7	embryo	C vs D	0.946005	1.2571	TRUE	5.91135e+08	6.43079e-34
GS7	embryo	D vs A	1.2571	1.3032	TRUE	676651748	0.135042
GS7	embryo	D vs C	1.2571	0.946005	FALSE	6.55712e+08	6.43079e-34
GS7	root	A vs C	2.50127	1.91692	FALSE	6.70283e+08	2.73903e-60
GS7	root	A vs D	2.50127	2.42953	FALSE	6.8486e+08	0.167858
GS7	root	C vs A	1.91692	2.50127	TRUE	5.82457e+08	2.73903e-60
GS7	root	C vs D	1.91692	2.42953	TRUE	5.8323e+08	3.62943e-51
GS7	root	D vs A	2.42953	2.50127	TRUE	6.76964e+08	0.167858
GS7	root	D vs C	2.42953	1.91692	FALSE	6.63618e+08	3.62943e-51
GS7	internode	A vs C	1.67194	1.08276	FALSE	6.63781e+08	9.82952e-45
GS7	internode	A vs D	1.67194	1.61354	FALSE	683872442	0.298395
GS7	internode	C vs A	1.08276	1.67194	TRUE	5.8896e+08	9.82952e-45
GS7	internode	C vs D	1.08276	1.61354	TRUE	588945901	1.5166e-38
GS7	internode	D vs A	1.61354	1.67194	TRUE	677951398	0.298395
GS7	internode	D vs C	1.61354	1.08276	FALSE	657901571	1.5166e-38
GS7	panicle	A vs C	1.34548	0.789934	FALSE	6.65489e+08	4.22966e-49
GS7	panicle	A vs D	1.34548	1.29513	FALSE	685512918	0.10497
GS7	panicle	C vs A	0.789934	1.34548	TRUE	5.87251e+08	4.22966e-49
GS7	panicle	C vs D	0.789934	1.29513	TRUE	5.88642e+08	1.72656e-39
GS7	panicle	D vs A	1.29513	1.34548	TRUE	676310922	0.10497
GS7	panicle	D vs C	1.29513	0.789934	FALSE	6.58205e+08	1.72656e-39
GS7	caryopsis	A vs C	1.13966	0.80281	FALSE	662495064	8.27895e-42
GS7	caryopsis	A vs D	1.13966	1.06886	FALSE	6.86179e+08	0.0643249
GS7	caryopsis	C vs A	0.80281	1.13966	TRUE	590245266	8.27895e-42
GS7	caryopsis	C vs D	0.80281	1.06886	TRUE	592291735	9.86038e-32
GS7	caryopsis	D vs A	1.06886	1.13966	TRUE	6.75645e+08	0.0643249
GS7	caryopsis	D vs C	1.06886	0.80281	FALSE	654555737	9.86038e-32
PI182478	leaf	A vs C	1.67147	1.28612	FALSE	650068361	3.06565e-22
PI182478	leaf	A vs D	1.67147	1.52262	FALSE	6.82123e+08	0.0115052
PI182478	leaf	C vs A	1.28612	1.67147	TRUE	598461385	3.06565e-22
PI182478	leaf	C vs D	1.28612	1.52262	TRUE	5.93378e+08	5.11312e-13
PI182478	leaf	D vs A	1.52262	1.67147	TRUE	6.67835e+08	0.0115052
PI182478	leaf	D vs C	1.52262	1.28612	FALSE	6.31223e+08	5.11312e-13
PI182478	embryo	A vs C	1.92215	1.54619	FALSE	6.52633e+08	2.82152e-26
PI182478	embryo	A vs D	1.92215	1.78449	FALSE	6.83088e+08	0.00431281
PI182478	embryo	C vs A	1.54619	1.92215	TRUE	5.95897e+08	2.82152e-26
PI182478	embryo	C vs D	1.54619	1.78449	TRUE	5.91723e+08	5.64115e-15
PI182478	embryo	D vs A	1.78449	1.92215	TRUE	6.6687e+08	0.00431281
PI182478	embryo	D vs C	1.78449	1.54619	FALSE	6.32879e+08	5.64115e-15
PI182478	root	A vs C	2.15345	1.70271	FALSE	6.59431e+08	1.80438e-39
PI182478	root	A vs D	2.15345	2.04134	FALSE	682858236	0.00557933
PI182478	root	C vs A	1.70271	2.15345	TRUE	5.89099e+08	1.80438e-39
PI182478	root	C vs D	1.70271	2.04134	TRUE	584783708	1.56018e-25
PI182478	root	D vs A	2.04134	2.15345	TRUE	667100176	0.00557933
PI182478	root	D vs C	2.04134	1.70271	FALSE	639818044	1.56018e-25
PI182478	internode	A vs C	1.63418	1.31758	FALSE	646077982	1.86748e-16
PI182478	internode	A vs D	1.63418	1.57235	FALSE	680919085	0.034877
PI182478	internode	C vs A	1.31758	1.63418	TRUE	602451764	1.86748e-16
PI182478	internode	C vs D	1.31758	1.57235	TRUE	5.96246e+08	7.6361e-10
PI182478	internode	D vs A	1.57235	1.63418	TRUE	669039327	0.034877
PI182478	internode	D vs C	1.57235	1.31758	FALSE	6.28355e+08	7.6361e-10
PI182478	panicle	A vs C	1.50535	1.11887	FALSE	6.48843e+08	2.40925e-20
PI182478	panicle	A vs D	1.50535	1.39079	FALSE	6.83034e+08	0.0043478
PI182478	panicle	C vs A	1.11887	1.50535	TRUE	5.99687e+08	2.40925e-20
PI182478	panicle	C vs D	1.11887	1.39079	TRUE	595437323	1.18868e-10
PI182478	panicle	D vs A	1.39079	1.50535	TRUE	6.66924e+08	0.0043478
PI182478	panicle	D vs C	1.39079	1.11887	FALSE	629164429	1.18868e-10
PI182478	caryopsis	A vs C	0.934447	0.698658	FALSE	6.52773e+08	6.2021e-27
PI182478	caryopsis	A vs D	0.934447	0.867033	FALSE	684541457	0.000696294
PI182478	caryopsis	C vs A	0.698658	0.934447	TRUE	5.95756e+08	6.2021e-27
PI182478	caryopsis	C vs D	0.698658	0.867033	TRUE	592894451	1.07006e-13
PI182478	caryopsis	D vs A	0.867033	0.934447	TRUE	665416955	0.000696294
PI182478	caryopsis	D vs C	0.867033	0.698658	FALSE	631707301	1.07006e-13
BINGO	leaf	A vs C	1.48265	1.16175	FALSE	645855439	3.96e-20
BINGO	leaf	A vs D	1.48265	1.44172	FALSE	6.74482e+08	0.700779
BINGO	leaf	C vs A	1.16175	1.48265	TRUE	597070037	3.96e-20
BINGO	leaf	C vs D	1.16175	1.44172	TRUE	5.92917e+08	1.46875e-18
BINGO	leaf	D vs A	1.44172	1.48265	TRUE	6.7231e+08	0.700779
BINGO	leaf	D vs C	1.44172	1.16175	FALSE	6.39284e+08	1.46875e-18
BINGO	embryo	A vs C	1.77344	1.41042	FALSE	650697194	4.20001e-28
BINGO	embryo	A vs D	1.77344	1.7123	FALSE	677315590	0.166219
BINGO	embryo	C vs A	1.41042	1.77344	TRUE	592228282	4.20001e-28
BINGO	embryo	C vs D	1.41042	1.7123	TRUE	590613319	5.00235e-22
BINGO	embryo	D vs A	1.7123	1.77344	TRUE	669475730	0.166219
BINGO	embryo	D vs C	1.7123	1.41042	FALSE	641588561	5.00235e-22
BINGO	root	A vs C	2.02776	1.62555	FALSE	655415535	2.73929e-37
BINGO	root	A vs D	2.02776	1.95782	FALSE	678522675	0.0703833
BINGO	root	C vs A	1.62555	2.02776	TRUE	587509941	2.73929e-37
BINGO	root	C vs D	1.62555	1.95782	TRUE	5.86988e+08	3.19234e-28
BINGO	root	D vs A	1.95782	2.02776	TRUE	668268645	0.0703833
BINGO	root	D vs C	1.95782	1.62555	FALSE	6.45213e+08	3.19234e-28
BINGO	internode	A vs C	1.29104	0.993294	FALSE	6.41789e+08	1.34759e-14
BINGO	internode	A vs D	1.29104	1.27708	FALSE	6.7591e+08	0.37081
BINGO	internode	C vs A	0.993294	1.29104	TRUE	6.01137e+08	1.34759e-14
BINGO	internode	C vs D	0.993294	1.27708	TRUE	5.98273e+08	1.02751e-11
BINGO	internode	D vs A	1.27708	1.29104	TRUE	6.70881e+08	0.37081
BINGO	internode	D vs C	1.27708	0.993294	FALSE	6.33929e+08	1.02751e-11
BINGO	panicle	A vs C	1.59271	1.1886	FALSE	646794535	1.66439e-21
BINGO	panicle	A vs D	1.59271	1.53789	FALSE	677457003	0.151259
BINGO	panicle	C vs A	1.1886	1.59271	TRUE	596130941	1.66439e-21
BINGO	panicle	C vs D	1.1886	1.53789	TRUE	5.94639e+08	4.48669e-16
BINGO	panicle	D vs A	1.53789	1.59271	TRUE	669334317	0.151259
BINGO	panicle	D vs C	1.53789	1.1886	FALSE	6.37563e+08	4.48669e-16
BINGO	caryopsis	A vs C	1.22839	0.953807	FALSE	6.47223e+08	2.93567e-22
BINGO	caryopsis	A vs D	1.22839	1.18132	FALSE	6.78088e+08	0.0967586
BINGO	caryopsis	C vs A	0.953807	1.22839	TRUE	5.95702e+08	2.93567e-22
BINGO	caryopsis	C vs D	0.953807	1.18132	TRUE	5.94779e+08	6.11786e-16
BINGO	caryopsis	D vs A	1.18132	1.22839	TRUE	6.68704e+08	0.0967586
BINGO	caryopsis	D vs C	1.18132	0.953807	FALSE	6.37423e+08	6.11786e-16
SANG	leaf	A vs C	1.54527	1.15353	FALSE	601921468	1.61533e-27
SANG	leaf	A vs D	1.54527	1.43009	FALSE	6.09476e+08	0.00398668
SANG	leaf	C vs A	1.15353	1.54527	TRUE	547490834	1.61533e-27
SANG	leaf	C vs D	1.15353	1.43009	TRUE	5.52679e+08	8.97482e-16
SANG	leaf	D vs A	1.43009	1.54527	TRUE	5.94506e+08	0.00398668
SANG	leaf	D vs C	1.43009	1.15353	FALSE	5.92798e+08	8.97482e-16
SANG	embryo	A vs C	1.8852	1.45332	FALSE	6.05238e+08	4.7303e-34
SANG	embryo	A vs D	1.8852	1.7448	FALSE	6.09889e+08	0.00244184
SANG	embryo	C vs A	1.45332	1.8852	TRUE	5.44175e+08	4.7303e-34
SANG	embryo	C vs D	1.45332	1.7448	TRUE	549679976	3.00351e-20
SANG	embryo	D vs A	1.7448	1.8852	TRUE	5.94094e+08	0.00244184
SANG	embryo	D vs C	1.7448	1.45332	FALSE	595797115	3.00351e-20
SANG	root	A vs C	2.11697	1.67559	FALSE	6.09556e+08	1.22419e-43
SANG	root	A vs D	2.11697	1.97887	FALSE	6.10919e+08	0.000630379
SANG	root	C vs A	1.67559	2.11697	TRUE	5.39857e+08	1.22419e-43
SANG	root	C vs D	1.67559	1.97887	TRUE	546307065	5.58507e-26
SANG	root	D vs A	1.97887	2.11697	TRUE	5.93063e+08	0.000630379
SANG	root	D vs C	1.97887	1.67559	FALSE	599170026	5.58507e-26
SANG	internode	A vs C	1.27226	0.944104	FALSE	596677617	1.07484e-18
SANG	internode	A vs D	1.27226	1.18329	FALSE	607934084	0.0214816
SANG	internode	C vs A	0.944104	1.27226	TRUE	552734685	1.07484e-18
SANG	internode	C vs D	0.944104	1.18329	TRUE	556397291	4.49022e-11
SANG	internode	D vs A	1.18329	1.27226	TRUE	596048278	0.0214816
SANG	internode	D vs C	1.18329	0.944104	FALSE	589079800	4.49022e-11
SANG	panicle	A vs C	1.37288	0.987319	FALSE	600515942	5.91614e-25
SANG	panicle	A vs D	1.37288	1.25242	FALSE	609931299	0.00223366
SANG	panicle	C vs A	0.987319	1.37288	TRUE	548896360	5.91614e-25
SANG	panicle	C vs D	0.987319	1.25242	TRUE	5.54458e+08	2.2529e-13
SANG	panicle	D vs A	1.25242	1.37288	TRUE	594051063	0.00223366
SANG	panicle	D vs C	1.25242	0.987319	FALSE	5.91019e+08	2.2529e-13
SANG	caryopsis	A vs C	1.56584	1.24262	FALSE	603841115	5.40553e-31
SANG	caryopsis	A vs D	1.56584	1.44576	FALSE	612235658	8.73439e-05
SANG	caryopsis	C vs A	1.24262	1.56584	TRUE	545571187	5.40553e-31
SANG	caryopsis	C vs D	1.24262	1.44576	TRUE	5.53259e+08	8.07758e-15
SANG	caryopsis	D vs A	1.44576	1.56584	TRUE	591746704	8.73439e-05
SANG	caryopsis	D vs C	1.44576	1.24262	FALSE	5.92218e+08	8.07758e-15
OT3098	leaf	A vs C	1.60503	1.24447	FALSE	6.2358e+08	6.72218e-20
OT3098	leaf	A vs D	1.60503	1.53107	FALSE	675114830	0.74565
OT3098	leaf	C vs A	1.24447	1.60503	TRUE	5.76517e+08	6.72218e-20
OT3098	leaf	C vs D	1.24447	1.53107	TRUE	6.07525e+08	4.34142e-19
OT3098	leaf	D vs A	1.53107	1.60503	TRUE	673284694	0.74565
OT3098	leaf	D vs C	1.53107	1.24447	FALSE	6.55365e+08	4.34142e-19
OT3098	embryo	A vs C	1.75162	1.39683	FALSE	6.25369e+08	1.09009e-22
OT3098	embryo	A vs D	1.75162	1.65476	FALSE	678093396	0.168347
OT3098	embryo	C vs A	1.39683	1.75162	TRUE	5.74727e+08	1.09009e-22
OT3098	embryo	C vs D	1.39683	1.65476	TRUE	608403435	9.30143e-18
OT3098	embryo	D vs A	1.65476	1.75162	TRUE	670306128	0.168347
OT3098	embryo	D vs C	1.65476	1.39683	FALSE	654487459	9.30143e-18
OT3098	root	A vs C	2.50488	2.06346	FALSE	6.33727e+08	1.97169e-38
OT3098	root	A vs D	2.50488	2.41966	FALSE	6.80089e+08	0.0382702
OT3098	root	C vs A	2.06346	2.50488	TRUE	5.6637e+08	1.97169e-38
OT3098	root	C vs D	2.06346	2.41966	TRUE	6.01502e+08	1.37821e-28
OT3098	root	D vs A	2.41966	2.50488	TRUE	6.68311e+08	0.0382702
OT3098	root	D vs C	2.41966	2.06346	FALSE	6.61389e+08	1.37821e-28
OT3098	internode	A vs C	1.9943	1.65946	FALSE	6.21335e+08	1.66632e-16
OT3098	internode	A vs D	1.9943	1.94924	FALSE	677540702	0.236781
OT3098	internode	C vs A	1.65946	1.9943	TRUE	5.78762e+08	1.66632e-16
OT3098	internode	C vs D	1.65946	1.94924	TRUE	6.1222e+08	7.73544e-13
OT3098	internode	D vs A	1.94924	1.9943	TRUE	670858822	0.236781
OT3098	internode	D vs C	1.94924	1.65946	FALSE	6.50671e+08	7.73544e-13
OT3098	panicle	A vs C	1.40046	1.06881	FALSE	624625945	1.83434e-21
OT3098	panicle	A vs D	1.40046	1.31973	FALSE	678920055	0.0948745
OT3098	panicle	C vs A	1.06881	1.40046	TRUE	575470751	1.83434e-21
OT3098	panicle	C vs D	1.06881	1.31973	TRUE	6.09997e+08	1.35023e-15
OT3098	panicle	D vs A	1.31973	1.40046	TRUE	669479469	0.0948745
OT3098	panicle	D vs C	1.31973	1.06881	FALSE	6.52893e+08	1.35023e-15
OT3098	caryopsis	A vs C	1.96746	1.64413	FALSE	626048914	1.2809e-23
OT3098	caryopsis	A vs D	1.96746	1.92536	FALSE	6.79284e+08	0.0732401
OT3098	caryopsis	C vs A	1.64413	1.96746	TRUE	574047782	1.2809e-23
OT3098	caryopsis	C vs D	1.64413	1.92536	TRUE	6.08865e+08	5.6684e-17
OT3098	caryopsis	D vs A	1.92536	1.96746	TRUE	6.69116e+08	0.0732401
OT3098	caryopsis	D vs C	1.92536	1.64413	FALSE	6.54026e+08	5.6684e-17
HATIVES	leaf	A vs C	1.74889	1.3633	FALSE	661770677	6.26989e-26
HATIVES	leaf	A vs D	1.74889	1.67114	FALSE	689159835	0.245758
HATIVES	leaf	C vs A	1.3633	1.74889	TRUE	604972251	6.26989e-26
HATIVES	leaf	C vs D	1.3633	1.67114	TRUE	601348552	9.55372e-21
HATIVES	leaf	D vs A	1.67114	1.74889	TRUE	682499441	0.245758
HATIVES	leaf	D vs C	1.67114	1.3633	FALSE	651279396	9.55372e-21
HATIVES	embryo	A vs C	1.49298	1.12821	FALSE	663858249	1.20725e-29
HATIVES	embryo	A vs D	1.49298	1.43307	FALSE	6.89213e+08	0.238263
HATIVES	embryo	C vs A	1.12821	1.49298	TRUE	602884679	1.20725e-29
HATIVES	embryo	C vs D	1.12821	1.43307	TRUE	5.99251e+08	4.21528e-24
HATIVES	embryo	D vs A	1.43307	1.49298	TRUE	6.82446e+08	0.238263
HATIVES	embryo	D vs C	1.43307	1.12821	FALSE	6.53377e+08	4.21528e-24
HATIVES	root	A vs C	1.79296	1.38182	FALSE	6.68207e+08	3.85105e-38
HATIVES	root	A vs D	1.79296	1.73201	FALSE	6.89341e+08	0.221371
HATIVES	root	C vs A	1.38182	1.79296	TRUE	5.98536e+08	3.85105e-38
HATIVES	root	C vs D	1.38182	1.73201	TRUE	5.9505e+08	1.41575e-31
HATIVES	root	D vs A	1.73201	1.79296	TRUE	6.82318e+08	0.221371
HATIVES	root	D vs C	1.73201	1.38182	FALSE	6.57578e+08	1.41575e-31
HATIVES	internode	A vs C	1.65875	1.32128	FALSE	654646138	1.99139e-15
HATIVES	internode	A vs D	1.65875	1.59462	FALSE	688527733	0.343656
HATIVES	internode	C vs A	1.32128	1.65875	TRUE	612096790	1.99139e-15
HATIVES	internode	C vs D	1.32128	1.59462	TRUE	607785730	2.96494e-12
HATIVES	internode	D vs A	1.59462	1.65875	TRUE	683131543	0.343656
HATIVES	internode	D vs C	1.59462	1.32128	FALSE	644842218	2.96494e-12
HATIVES	panicle	A vs C	1.18558	0.803021	FALSE	660679659	2.38906e-24
HATIVES	panicle	A vs D	1.18558	1.1145	FALSE	6.90489e+08	0.102532
HATIVES	panicle	C vs A	0.803021	1.18558	TRUE	606063269	2.38906e-24
HATIVES	panicle	C vs D	0.803021	1.1145	TRUE	6.03551e+08	1.08092e-17
HATIVES	panicle	D vs A	1.1145	1.18558	TRUE	6.8117e+08	0.102532
HATIVES	panicle	D vs C	1.1145	0.803021	FALSE	6.49077e+08	1.08092e-17
HATIVES	caryopsis	A vs C	1.04828	0.788261	FALSE	661387724	2.2388e-25
HATIVES	caryopsis	A vs D	1.04828	0.99713	FALSE	6.90827e+08	0.0808105
HATIVES	caryopsis	C vs A	0.788261	1.04828	TRUE	605355204	2.2388e-25
HATIVES	caryopsis	C vs D	0.788261	0.99713	TRUE	603204061	4.4907e-18
HATIVES	caryopsis	D vs A	0.99713	1.04828	TRUE	6.80832e+08	0.0808105
HATIVES	caryopsis	D vs C	0.99713	0.788261	FALSE	649423887	4.4907e-18
BANNISTER	leaf	A vs C	1.11999	0.878119	FALSE	656784103	4.18848e-12
BANNISTER	leaf	A vs D	1.11999	1.13205	TRUE	6.57651e+08	0.163107
BANNISTER	leaf	C vs A	0.878119	1.11999	TRUE	619528401	4.18848e-12
BANNISTER	leaf	C vs D	0.878119	1.13205	TRUE	6.25135e+08	9.8713e-17
BANNISTER	leaf	D vs A	1.13205	1.11999	FALSE	6.6538e+08	0.163107
BANNISTER	leaf	D vs C	1.13205	0.878119	FALSE	6.70302e+08	9.8713e-17
BANNISTER	embryo	A vs C	1.32874	1.08139	FALSE	6.63037e+08	3.06541e-20
BANNISTER	embryo	A vs D	1.32874	1.35234	TRUE	6.589e+08	0.347395
BANNISTER	embryo	C vs A	1.08139	1.32874	TRUE	6.13276e+08	3.06541e-20
BANNISTER	embryo	C vs D	1.08139	1.35234	TRUE	6.2002e+08	3.48419e-24
BANNISTER	embryo	D vs A	1.35234	1.32874	FALSE	6.64131e+08	0.347395
BANNISTER	embryo	D vs C	1.35234	1.08139	FALSE	6.75417e+08	3.48419e-24
BANNISTER	root	A vs C	2.48588	2.12233	FALSE	667975442	7.01584e-28
BANNISTER	root	A vs D	2.48588	2.47296	FALSE	6.59915e+08	0.568412
BANNISTER	root	C vs A	2.12233	2.48588	TRUE	608337062	7.01584e-28
BANNISTER	root	C vs D	2.12233	2.47296	TRUE	615841152	6.03452e-31
BANNISTER	root	D vs A	2.47296	2.48588	TRUE	6.63116e+08	0.568412
BANNISTER	root	D vs C	2.47296	2.12233	FALSE	679596243	6.03452e-31
BANNISTER	internode	A vs C	1.41753	1.17522	FALSE	6.56529e+08	9.75042e-12
BANNISTER	internode	A vs D	1.41753	1.46391	TRUE	6.56953e+08	0.100721
BANNISTER	internode	C vs A	1.17522	1.41753	TRUE	6.19783e+08	9.75042e-12
BANNISTER	internode	C vs D	1.17522	1.46391	TRUE	6.24751e+08	3.88151e-17
BANNISTER	internode	D vs A	1.46391	1.41753	FALSE	6.66078e+08	0.100721
BANNISTER	internode	D vs C	1.46391	1.17522	FALSE	6.70686e+08	3.88151e-17
BANNISTER	panicle	A vs C	1.15473	0.86742	FALSE	662478658	2.40116e-19
BANNISTER	panicle	A vs D	1.15473	1.16822	TRUE	6.59208e+08	0.407768
BANNISTER	panicle	C vs A	0.86742	1.15473	TRUE	613833846	2.40116e-19
BANNISTER	panicle	C vs D	0.86742	1.16822	TRUE	6.20779e+08	7.06125e-23
BANNISTER	panicle	D vs A	1.16822	1.15473	FALSE	6.63823e+08	0.407768
BANNISTER	panicle	D vs C	1.16822	0.86742	FALSE	6.74659e+08	7.06125e-23
BANNISTER	caryopsis	A vs C	1.21861	0.941474	FALSE	6.62324e+08	3.52712e-19
BANNISTER	caryopsis	A vs D	1.21861	1.21271	FALSE	659364876	0.439592
BANNISTER	caryopsis	C vs A	0.941474	1.21861	TRUE	6.13989e+08	3.52712e-19
BANNISTER	caryopsis	C vs D	0.941474	1.21271	TRUE	6.21092e+08	1.86253e-22
BANNISTER	caryopsis	D vs A	1.21271	1.21861	TRUE	663666204	0.439592
BANNISTER	caryopsis	D vs C	1.21271	0.941474	FALSE	6.74346e+08	1.86253e-22
RHAPSODY	leaf	A vs C	1.76761	1.41513	FALSE	646956239	9.51568e-23
RHAPSODY	leaf	A vs D	1.76761	1.69122	FALSE	6.46777e+08	0.174794
RHAPSODY	leaf	C vs A	1.41513	1.76761	TRUE	594932638	9.51568e-23
RHAPSODY	leaf	C vs D	1.41513	1.69122	TRUE	6.26745e+08	7.84641e-18
RHAPSODY	leaf	D vs A	1.69122	1.76761	TRUE	6.39371e+08	0.174794
RHAPSODY	leaf	D vs C	1.69122	1.41513	FALSE	6.73937e+08	7.84641e-18
RHAPSODY	embryo	A vs C	1.73736	1.38574	FALSE	649715867	2.46624e-27
RHAPSODY	embryo	A vs D	1.73736	1.63213	FALSE	649874267	0.0128946
RHAPSODY	embryo	C vs A	1.38574	1.73736	TRUE	592173010	2.46624e-27
RHAPSODY	embryo	C vs D	1.38574	1.63213	TRUE	627088601	2.67509e-17
RHAPSODY	embryo	D vs A	1.63213	1.73736	TRUE	636273919	0.0128946
RHAPSODY	embryo	D vs C	1.63213	1.38574	FALSE	673593577	2.67509e-17
RHAPSODY	root	A vs C	2.23584	1.77544	FALSE	654703506	6.26184e-37
RHAPSODY	root	A vs D	2.23584	2.12279	FALSE	650415714	0.0073296
RHAPSODY	root	C vs A	1.77544	2.23584	TRUE	587185371	6.26184e-37
RHAPSODY	root	C vs D	1.77544	2.12279	TRUE	6.22293e+08	2.16617e-24
RHAPSODY	root	D vs A	2.12279	2.23584	TRUE	635732472	0.0073296
RHAPSODY	root	D vs C	2.12279	1.77544	FALSE	6.78389e+08	2.16617e-24
RHAPSODY	internode	A vs C	1.59723	1.23637	FALSE	6.45113e+08	5.78656e-20
RHAPSODY	internode	A vs D	1.59723	1.51144	FALSE	6.48728e+08	0.0376245
RHAPSODY	internode	C vs A	1.23637	1.59723	TRUE	5.96776e+08	5.78656e-20
RHAPSODY	internode	C vs D	1.23637	1.51144	TRUE	6.30747e+08	7.60748e-13
RHAPSODY	internode	D vs A	1.51144	1.59723	TRUE	6.3742e+08	0.0376245
RHAPSODY	internode	D vs C	1.51144	1.23637	FALSE	6.69935e+08	7.60748e-13
RHAPSODY	panicle	A vs C	1.45902	1.06797	FALSE	6.45551e+08	1.35362e-20
RHAPSODY	panicle	A vs D	1.45902	1.34193	FALSE	6.48693e+08	0.0390531
RHAPSODY	panicle	C vs A	1.06797	1.45902	TRUE	5.96338e+08	1.35362e-20
RHAPSODY	panicle	C vs D	1.06797	1.34193	TRUE	6.30212e+08	1.91667e-13
RHAPSODY	panicle	D vs A	1.34193	1.45902	TRUE	6.37455e+08	0.0390531
RHAPSODY	panicle	D vs C	1.34193	1.06797	FALSE	6.7047e+08	1.91667e-13
RHAPSODY	caryopsis	A vs C	1.40601	1.10032	FALSE	6.46711e+08	2.28353e-22
RHAPSODY	caryopsis	A vs D	1.40601	1.31883	FALSE	649978895	0.0113112
RHAPSODY	caryopsis	C vs A	1.10032	1.40601	TRUE	5.95178e+08	2.28353e-22
RHAPSODY	caryopsis	C vs D	1.10032	1.31883	TRUE	6.30326e+08	2.79941e-13
RHAPSODY	caryopsis	D vs A	1.31883	1.40601	TRUE	636169291	0.0113112
RHAPSODY	caryopsis	D vs C	1.31883	1.10032	FALSE	6.70356e+08	2.79941e-13
VICTORIA	leaf	A vs C	1.59021	1.23205	FALSE	657259409	9.78209e-26
VICTORIA	leaf	A vs D	1.59021	1.52833	FALSE	6.41289e+08	0.652148
VICTORIA	leaf	C vs A	1.23205	1.59021	TRUE	600922737	9.78209e-26
VICTORIA	leaf	C vs D	1.23205	1.52833	TRUE	6.27623e+08	2.24053e-24
VICTORIA	leaf	D vs A	1.52833	1.59021	TRUE	6.38829e+08	0.652148
VICTORIA	leaf	D vs C	1.52833	1.23205	FALSE	6.84095e+08	2.24053e-24
VICTORIA	embryo	A vs C	1.68065	1.3063	FALSE	6.5926e+08	2.16495e-29
VICTORIA	embryo	A vs D	1.68065	1.62763	FALSE	644020799	0.145878
VICTORIA	embryo	C vs A	1.3063	1.68065	TRUE	5.98922e+08	2.16495e-29
VICTORIA	embryo	C vs D	1.3063	1.62763	TRUE	6.28409e+08	3.09681e-23
VICTORIA	embryo	D vs A	1.62763	1.68065	TRUE	636097013	0.145878
VICTORIA	embryo	D vs C	1.62763	1.3063	FALSE	6.83309e+08	3.09681e-23
VICTORIA	root	A vs C	2.14125	1.71019	FALSE	665111698	6.83404e-41
VICTORIA	root	A vs D	2.14125	2.10583	FALSE	6.43471e+08	0.211884
VICTORIA	root	C vs A	1.71019	2.14125	TRUE	593070448	6.83404e-41
VICTORIA	root	C vs D	1.71019	2.10583	TRUE	6.21682e+08	7.48205e-35
VICTORIA	root	D vs A	2.10583	2.14125	TRUE	6.36647e+08	0.211884
VICTORIA	root	D vs C	2.10583	1.71019	FALSE	6.90036e+08	7.48205e-35
VICTORIA	internode	A vs C	1.35997	1.06051	FALSE	652636832	1.36454e-18
VICTORIA	internode	A vs D	1.35997	1.33032	FALSE	642095305	0.453718
VICTORIA	internode	C vs A	1.06051	1.35997	TRUE	605545314	1.36454e-18
VICTORIA	internode	C vs D	1.06051	1.33032	TRUE	6.33385e+08	3.8625e-16
VICTORIA	internode	D vs A	1.33032	1.35997	TRUE	638022507	0.453718
VICTORIA	internode	D vs C	1.33032	1.06051	FALSE	6.78333e+08	3.8625e-16
VICTORIA	panicle	A vs C	1.04468	0.694136	FALSE	6.56559e+08	7.03141e-25
VICTORIA	panicle	A vs D	1.04468	1.00619	FALSE	643372431	0.221643
VICTORIA	panicle	C vs A	0.694136	1.04468	TRUE	6.01623e+08	7.03141e-25
VICTORIA	panicle	C vs D	0.694136	1.00619	TRUE	630566138	3.75253e-20
VICTORIA	panicle	D vs A	1.00619	1.04468	TRUE	636745381	0.221643
VICTORIA	panicle	D vs C	1.00619	0.694136	FALSE	681151854	3.75253e-20
VICTORIA	caryopsis	A vs C	1.03167	0.734169	FALSE	657289890	3.5066e-26
VICTORIA	caryopsis	A vs D	1.03167	0.992884	FALSE	6.4434e+08	0.113962
VICTORIA	caryopsis	C vs A	0.734169	1.03167	TRUE	600892256	3.5066e-26
VICTORIA	caryopsis	C vs D	0.734169	0.992884	TRUE	630779336	7.02126e-20
VICTORIA	caryopsis	D vs A	0.992884	1.03167	TRUE	6.35778e+08	0.113962
VICTORIA	caryopsis	D vs C	0.992884	0.734169	FALSE	680938656	7.02126e-20

## Sheet: Table S6
Supplementary Table S6: Amount of stable and variable triads in the 20 A. sativa lines in percent
	Variable	Stable	classification of stable triads into seven distinct expression categories
Tissue		total	balanced	Ad	As	Cd	Cs	Dd	Ds
leaf	55.3395	44.6605	40.9556	0.251467	0.251467	0.854987	1.54233	0.402347	0.402347
embryo	44.6605	55.3395	52.4392	0.251467	0.067058	0.536463	1.32439	0.234702	0.486169
root	44.5432	55.4568	52.2716	0.201174	0.167645	0.653814	1.55909	0.217938	0.385583
internode	58.6086	41.3915	38.5918	0.30176	0.067058	0.972339	1.02263	0.30176	0.134116
panicle	47.2255	52.7745	50.4107	0.167645	0.134116	0.553227	0.888516	0.201174	0.419111
caryopsis	53.4954	46.5046	43.3529	0.251467	0.134116	0.670578	1.59262	0.117351	0.385583
Global Stable	/	33.6798	33.2942	0.050293	0	0.083822	0.167645	0.016764	0.067058
Average across tissues	50.0754	49.3546	46.337	0.237497	0.13691	0.706901	1.3216	0.245879	0.368818

## Sheet: Table S7
Supplementary Table S7: Functional enrichment analysis results of single-copy genes across expression level categories
Description	GeneRatio	BgRatio	pvalue	p.adjust	qvalue	geneID	Count	Tissue	Ternary_category	Set_name	Level
Coenzyme metabolism	2024-01-01	67/3601	0.0186059	0.0186059	NA	N0.HOG0055127	1	caryopsis	Ad	caryopsis_Ad	Level 1
chlorophyll metabolism	2024-01-01	14/3601	0.00388781	0.00388781	NA	N0.HOG0055127	1	caryopsis	Ad	caryopsis_Ad	Level 2
Coenzyme metabolism	2024-02-01	67/3601	0.0368708	0.0368708	NA	N0.HOG0055127	1	embryo	Ad	embryo_Ad	Level 1
chlorophyll metabolism	2024-03-01	14/3601	0.0116214	0.0348641	0.012233	N0.HOG0055127	1	embryo	Ad	embryo_Ad	Level 2
EC_2-4 glycosyltransferase	2024-02-01	72/3601	0.0395946	0.0395946	NA	N0.HOG0061344	1	embryo	Ad	embryo_Ad	Level 3
Lectin receptor-like protein kinase families	2024-02-01	14/3122	0.00894993	0.00894993	NA	N0.HOG0030115	1	embryo	Ad	embryo_Ad	Level 4
EC_3 hydrolases	2024-02-02	190/3601	0.00277006	0.00277006	NA	N0.HOG0055461/N0.HOG0061310	2	leaf	Ad	leaf_Ad	Level 2
EC_3-1 hydrolase acting on ester bond	2024-02-02	55/3601	0.000229103	0.000229103	NA	N0.HOG0055461/N0.HOG0061310	2	leaf	Ad	leaf_Ad	Level 3
Secondary metabolism	2024-01-01	30/3601	0.00833102	0.00833102	NA	N0.HOG0055226	1	nod	Ad	nod_Ad	Level 1
phenolics	2024-01-01	3601-10-01	0.00277701	0.00555401	0.00292316	N0.HOG0055226	1	nod	Ad	nod_Ad	Level 2
EC_1-1 oxidoreductase acting on CH-OH group of donor	2024-01-01	37/3601	0.0102749	0.0102749	NA	N0.HOG0055226	1	nod	Ad	nod_Ad	Level 3
chlorophyll metabolism	2024-03-01	14/3601	0.0116214	0.0211498	0.00742099	N0.HOG0055127	1	panicle	Ad	panicle_Ad	Level 2
symbiont	2024-03-01	17/3601	0.0140999	0.0211498	0.00742099	N0.HOG0055090	1	panicle	Ad	panicle_Ad	Level 2
common symbiotic signalling pathway (CSSP)	2024-03-01	13/3601	0.0107943	0.0215885	0.0113624	N0.HOG0055090	1	panicle	Ad	panicle_Ad	Level 3
Photosynthesis	2024-01-01	78/3601	0.0216606	0.0216606	NA	N0.HOG0063438	1	root	Ad	root_Ad	Level 1
photophosphorylation	2024-01-01	51/3601	0.0141627	0.0141627	NA	N0.HOG0063438	1	root	Ad	root_Ad	Level 2
photosystem II	2024-01-01	20/3601	0.00555401	0.00555401	NA	N0.HOG0063438	1	root	Ad	root_Ad	Level 3
assembly	2024-01-01	21/3122	0.00672646	0.00672646	NA	N0.HOG0063438	1	root	Ad	root_Ad	Level 4
EC_2-4 glycosyltransferase	2024-01-01	72/3601	0.0199944	0.0199944	NA	N0.HOG0054232	1	embryo	As	embryo_As	Level 3
Chromatin organisation	2024-01-01	83/3601	0.0230492	0.0230492	NA	N0.HOG0054152	1	leaf	As	leaf_As	Level 1
epigenetic state regulation	2024-01-01	16/3601	0.00444321	0.00444321	NA	N0.HOG0054152	1	leaf	As	leaf_As	Level 2
primary active transport	2024-01-01	41/3601	0.0113857	0.0113857	NA	N0.HOG0062134	1	panicle	As	panicle_As	Level 2
ABC superfamily	2024-01-01	27/3601	0.00749792	0.00749792	NA	N0.HOG0062134	1	panicle	As	panicle_As	Level 3
ABC1 family	2024-01-01	14/3122	0.0044843	0.0044843	NA	N0.HOG0062134	1	panicle	As	panicle_As	Level 4
EC_2-4 glycosyltransferase	2024-01-01	72/3601	0.0199944	0.0199944	NA	N0.HOG0054232	1	root	As	root_As	Level 3
Protein biosynthesis	79/1016	136/3601	1.03667e-13	2.79901e-12	1.85509e-12	N0.HOG0025601/N0.HOG0026319/N0.HOG0030279/N0.HOG0030337/N0.HOG0030498/N0.HOG0031388/N0.HOG0032714/N0.HOG0033861/N0.HOG0035433/N0.HOG0036947/N0.HOG0037494/N0.HOG0037835/N0.HOG0038064/N0.HOG0038065/N0.HOG0038183/N0.HOG0038306/N0.HOG0038366/N0.HOG0038526/N0.HOG0038817/N0.HOG0039123/N0.HOG0039565/N0.HOG0039774/N0.HOG0039787/N0.HOG0040669/N0.HOG0041403/N0.HOG0042236/N0.HOG0043140/N0.HOG0043297/N0.HOG0…	79	caryopsis	balanced	caryopsis_balanced	Level 1
Vesicle trafficking	62/1016	116/3601	5.45292e-09	7.36144e-08	4.87893e-08	N0.HOG0019462/N0.HOG0030418/N0.HOG0037969/N0.HOG0037990/N0.HOG0038794/N0.HOG0038795/N0.HOG0041550/N0.HOG0043214/N0.HOG0052481/N0.HOG0054196/N0.HOG0054341/N0.HOG0054771/N0.HOG0054802/N0.HOG0054841/N0.HOG0055015/N0.HOG0055141/N0.HOG0055292/N0.HOG0055308/N0.HOG0055415/N0.HOG0055463/N0.HOG0055471/N0.HOG0055475/N0.HOG0055499/N0.HOG0055548/N0.HOG0055776/N0.HOG0055878/N0.HOG0055976/N0.HOG0056066/N0.HOG0…	62	caryopsis	balanced	caryopsis_balanced	Level 1
Chromatin organisation	43/1016	83/3601	3.84966e-06	3.46469e-05	2.29629e-05	N0.HOG0031668/N0.HOG0037693/N0.HOG0038607/N0.HOG0038789/N0.HOG0038956/N0.HOG0052149/N0.HOG0052613/N0.HOG0054192/N0.HOG0054286/N0.HOG0054340/N0.HOG0054431/N0.HOG0054717/N0.HOG0054718/N0.HOG0055080/N0.HOG0055099/N0.HOG0055272/N0.HOG0055416/N0.HOG0056089/N0.HOG0056160/N0.HOG0056417/N0.HOG0056498/N0.HOG0056518/N0.HOG0056832/N0.HOG0056845/N0.HOG0056916/N0.HOG0057171/N0.HOG0057173/N0.HOG0057195/N0.HOG0…	43	caryopsis	balanced	caryopsis_balanced	Level 1
RNA processing	71/1016	186/3601	0.00162833	0.0109912	0.00728463	N0.HOG0034619/N0.HOG0035370/N0.HOG0037713/N0.HOG0037859/N0.HOG0040317/N0.HOG0041346/N0.HOG0043325/N0.HOG0051862/N0.HOG0052291/N0.HOG0052484/N0.HOG0052598/N0.HOG0052618/N0.HOG0052711/N0.HOG0054172/N0.HOG0054183/N0.HOG0054331/N0.HOG0054417/N0.HOG0054489/N0.HOG0054635/N0.HOG0054845/N0.HOG0055005/N0.HOG0055013/N0.HOG0055018/N0.HOG0055043/N0.HOG0055150/N0.HOG0055332/N0.HOG0055422/N0.HOG0055451/N0.HOG0…	71	caryopsis	balanced	caryopsis_balanced	Level 1
ribosome biogenesis	41/1016	59/3601	3.90448e-11	3.98257e-09	3.49348e-09	N0.HOG0025601/N0.HOG0026319/N0.HOG0030279/N0.HOG0030337/N0.HOG0031388/N0.HOG0032714/N0.HOG0033861/N0.HOG0035433/N0.HOG0037494/N0.HOG0037835/N0.HOG0038064/N0.HOG0038065/N0.HOG0038183/N0.HOG0038306/N0.HOG0038366/N0.HOG0038526/N0.HOG0038817/N0.HOG0039565/N0.HOG0039774/N0.HOG0039787/N0.HOG0041403/N0.HOG0042236/N0.HOG0043140/N0.HOG0054161/N0.HOG0054297/N0.HOG0054336/N0.HOG0054840/N0.HOG0054974/N0.HOG0…	41	caryopsis	balanced	caryopsis_balanced	Level 2
RNA homeostasis	24/1016	38/3601	6.83124e-06	0.000348393	0.000305608	N0.HOG0034619/N0.HOG0037713/N0.HOG0037859/N0.HOG0041346/N0.HOG0051862/N0.HOG0052291/N0.HOG0052484/N0.HOG0052598/N0.HOG0052618/N0.HOG0054183/N0.HOG0054331/N0.HOG0054845/N0.HOG0055150/N0.HOG0055332/N0.HOG0055906/N0.HOG0055934/N0.HOG0056735/N0.HOG0056961/N0.HOG0057048/N0.HOG0057617/N0.HOG0057782/N0.HOG0058494/N0.HOG0058541/N0.HOG0060176	24	caryopsis	balanced	caryopsis_balanced	Level 2
retrograde trafficking	12/1016	18/3601	0.000758583	0.0173739	0.0152403	N0.HOG0019462/N0.HOG0037990/N0.HOG0052481/N0.HOG0054196/N0.HOG0054841/N0.HOG0056702/N0.HOG0056863/N0.HOG0057690/N0.HOG0057703/N0.HOG0058151/N0.HOG0058332/N0.HOG0060683	12	caryopsis	balanced	caryopsis_balanced	Level 2
microtubular network	20/1016	37/3601	0.000785433	0.0173739	0.0152403	N0.HOG0026950/N0.HOG0027802/N0.HOG0051894/N0.HOG0052276/N0.HOG0052362/N0.HOG0054238/N0.HOG0054299/N0.HOG0054308/N0.HOG0054563/N0.HOG0054576/N0.HOG0054654/N0.HOG0055850/N0.HOG0056619/N0.HOG0056701/N0.HOG0057278/N0.HOG0057450/N0.HOG0057992/N0.HOG0058227/N0.HOG0058319/N0.HOG0060951	20	caryopsis	balanced	caryopsis_balanced	Level 2
vesicle tethering	15/1016	25/3601	0.000851664	0.0173739	0.0152403	N0.HOG0030418/N0.HOG0038794/N0.HOG0038795/N0.HOG0055415/N0.HOG0056066/N0.HOG0056127/N0.HOG0056132/N0.HOG0056525/N0.HOG0056743/N0.HOG0057204/N0.HOG0057220/N0.HOG0057447/N0.HOG0057853/N0.HOG0058566/N0.HOG0064061	15	caryopsis	balanced	caryopsis_balanced	Level 2
post-translational histone modification	20/1016	39/3601	0.00185823	0.0270984	0.0237705	N0.HOG0038607/N0.HOG0038789/N0.HOG0038956/N0.HOG0052149/N0.HOG0052613/N0.HOG0054192/N0.HOG0055080/N0.HOG0055416/N0.HOG0056498/N0.HOG0056518/N0.HOG0056845/N0.HOG0056916/N0.HOG0057173/N0.HOG0057195/N0.HOG0057240/N0.HOG0057876/N0.HOG0058113/N0.HOG0058681/N0.HOG0061029/N0.HOG0061159	20	caryopsis	balanced	caryopsis_balanced	Level 2
cytokinesis	14/1016	24/3601	0.00185969	0.0270984	0.0237705	N0.HOG0026950/N0.HOG0053152/N0.HOG0054295/N0.HOG0054308/N0.HOG0054576/N0.HOG0055080/N0.HOG0055144/N0.HOG0055549/N0.HOG0056124/N0.HOG0056512/N0.HOG0057275/N0.HOG0058227/N0.HOG0058316/N0.HOG0058785	14	caryopsis	balanced	caryopsis_balanced	Level 2
dephosphorylation	17/1016	33/3601	0.00379885	0.0484353	0.0424871	N0.HOG0037111/N0.HOG0038629/N0.HOG0054188/N0.HOG0055264/N0.HOG0055458/N0.HOG0056161/N0.HOG0056808/N0.HOG0056834/N0.HOG0057224/N0.HOG0057686/N0.HOG0057722/N0.HOG0057728/N0.HOG0057837/N0.HOG0058009/N0.HOG0058214/N0.HOG0058363/N0.HOG0060341	17	caryopsis	balanced	caryopsis_balanced	Level 2
26S proteasome	14/1016	14/3601	1.89891e-08	1.89891e-06	1.63906e-06	N0.HOG0037363/N0.HOG0037474/N0.HOG0037520/N0.HOG0037608/N0.HOG0038043/N0.HOG0038926/N0.HOG0039613/N0.HOG0042246/N0.HOG0056019/N0.HOG0056152/N0.HOG0057318/N0.HOG0057501/N0.HOG0057587/N0.HOG0057601	14	caryopsis	balanced	caryopsis_balanced	Level 3
large ribosomal subunit (LSU)	24/1016	36/3601	1.63614e-06	8.18068e-05	7.06122e-05	N0.HOG0026319/N0.HOG0031388/N0.HOG0032714/N0.HOG0033861/N0.HOG0035433/N0.HOG0037494/N0.HOG0037835/N0.HOG0038064/N0.HOG0038065/N0.HOG0038183/N0.HOG0038526/N0.HOG0038817/N0.HOG0039787/N0.HOG0041403/N0.HOG0042236/N0.HOG0054840/N0.HOG0054974/N0.HOG0055062/N0.HOG0056907/N0.HOG0056988/N0.HOG0057149/N0.HOG0058082/N0.HOG0058593/N0.HOG0061156	24	caryopsis	balanced	caryopsis_balanced	Level 3
small ribosomal subunit (SSU)	14/1016	19/3601	4.89974e-05	0.00163325	0.00140975	N0.HOG0025601/N0.HOG0030279/N0.HOG0030337/N0.HOG0038306/N0.HOG0038366/N0.HOG0039565/N0.HOG0039774/N0.HOG0043140/N0.HOG0054161/N0.HOG0054297/N0.HOG0056583/N0.HOG0057636/N0.HOG0058789/N0.HOG0066439	14	caryopsis	balanced	caryopsis_balanced	Level 3
mRNA deadenylation-dependent decay	9/1016	3601-11-01	0.000339952	0.0084988	0.00733581	N0.HOG0034619/N0.HOG0037713/N0.HOG0041346/N0.HOG0051862/N0.HOG0052484/N0.HOG0054845/N0.HOG0055906/N0.HOG0057782/N0.HOG0060176	9	caryopsis	balanced	caryopsis_balanced	Level 3
Coat protein I (COPI) coatomer machinery	10/1016	15/3601	0.00215863	0.0431725	0.0372647	N0.HOG0019462/N0.HOG0037990/N0.HOG0052481/N0.HOG0054196/N0.HOG0054841/N0.HOG0056702/N0.HOG0057690/N0.HOG0057703/N0.HOG0058332/N0.HOG0060683	10	caryopsis	balanced	caryopsis_balanced	Level 3
LSU proteome	17/932	26/3122	0.00018026	0.00865248	0.00815913	N0.HOG0026319/N0.HOG0031388/N0.HOG0032714/N0.HOG0035433/N0.HOG0037494/N0.HOG0037835/N0.HOG0038064/N0.HOG0038065/N0.HOG0038183/N0.HOG0038526/N0.HOG0038817/N0.HOG0039787/N0.HOG0041403/N0.HOG0042236/N0.HOG0055062/N0.HOG0056988/N0.HOG0061156	17	caryopsis	balanced	caryopsis_balanced	Level 4
Protein biosynthesis	92/1307	136/3601	3.77374e-14	1.01891e-12	7.15025e-13	N0.HOG0025601/N0.HOG0026317/N0.HOG0030279/N0.HOG0030337/N0.HOG0030498/N0.HOG0031388/N0.HOG0032714/N0.HOG0033861/N0.HOG0035433/N0.HOG0036947/N0.HOG0037494/N0.HOG0037835/N0.HOG0038064/N0.HOG0038065/N0.HOG0038183/N0.HOG0038306/N0.HOG0038366/N0.HOG0038423/N0.HOG0038526/N0.HOG0038622/N0.HOG0038817/N0.HOG0039123/N0.HOG0039565/N0.HOG0039774/N0.HOG0039787/N0.HOG0040669/N0.HOG0041403/N0.HOG0042236/N0.HOG0…	92	embryo	balanced	embryo_balanced	Level 1
Vesicle trafficking	69/1307	116/3601	2.08709e-07	2.81757e-06	1.97724e-06	N0.HOG0019462/N0.HOG0030418/N0.HOG0030489/N0.HOG0030497/N0.HOG0037969/N0.HOG0037990/N0.HOG0038795/N0.HOG0041550/N0.HOG0043214/N0.HOG0052480/N0.HOG0052481/N0.HOG0054196/N0.HOG0054341/N0.HOG0054771/N0.HOG0054802/N0.HOG0054841/N0.HOG0055015/N0.HOG0055073/N0.HOG0055141/N0.HOG0055292/N0.HOG0055308/N0.HOG0055360/N0.HOG0055415/N0.HOG0055463/N0.HOG0055471/N0.HOG0055475/N0.HOG0055499/N0.HOG0055546/N0.HOG0…	69	embryo	balanced	embryo_balanced	Level 1
RNA processing	90/1307	186/3601	0.000348117	0.00313306	0.00219864	N0.HOG0034619/N0.HOG0037713/N0.HOG0037859/N0.HOG0040317/N0.HOG0041346/N0.HOG0043325/N0.HOG0051862/N0.HOG0051992/N0.HOG0052256/N0.HOG0052351/N0.HOG0052421/N0.HOG0052428/N0.HOG0052595/N0.HOG0052598/N0.HOG0052618/N0.HOG0052649/N0.HOG0052711/N0.HOG0054172/N0.HOG0054183/N0.HOG0054323/N0.HOG0054331/N0.HOG0054417/N0.HOG0054489/N0.HOG0054582/N0.HOG0054635/N0.HOG0054818/N0.HOG0054845/N0.HOG0054850/N0.HOG0…	90	embryo	balanced	embryo_balanced	Level 1
Protein modification	135/1307	300/3601	0.000746892	0.00504152	0.00353791	N0.HOG0024398/N0.HOG0030405/N0.HOG0030702/N0.HOG0030762/N0.HOG0037111/N0.HOG0037596/N0.HOG0037597/N0.HOG0037869/N0.HOG0037985/N0.HOG0038007/N0.HOG0038629/N0.HOG0038895/N0.HOG0051258/N0.HOG0051891/N0.HOG0052037/N0.HOG0052061/N0.HOG0052570/N0.HOG0052634/N0.HOG0052644/N0.HOG0052703/N0.HOG0052730/N0.HOG0054137/N0.HOG0054182/N0.HOG0054188/N0.HOG0054208/N0.HOG0054215/N0.HOG0054327/N0.HOG0054342/N0.HOG0…	135	embryo	balanced	embryo_balanced	Level 1
Cell division	68/1307	139/3601	0.00126465	0.00682909	0.00479234	N0.HOG0026950/N0.HOG0031003/N0.HOG0037509/N0.HOG0038007/N0.HOG0040177/N0.HOG0040808/N0.HOG0042551/N0.HOG0050980/N0.HOG0052319/N0.HOG0052620/N0.HOG0053980/N0.HOG0054205/N0.HOG0054286/N0.HOG0054295/N0.HOG0054296/N0.HOG0054308/N0.HOG0054382/N0.HOG0054417/N0.HOG0054531/N0.HOG0054535/N0.HOG0054576/N0.HOG0054713/N0.HOG0054724/N0.HOG0054772/N0.HOG0055080/N0.HOG0055144/N0.HOG0055509/N0.HOG0055549/N0.HOG0…	68	embryo	balanced	embryo_balanced	Level 1
Chromatin organisation	43/1307	83/3601	0.00249307	0.0112188	0.00787284	N0.HOG0031668/N0.HOG0034180/N0.HOG0038856/N0.HOG0038956/N0.HOG0052149/N0.HOG0052393/N0.HOG0052613/N0.HOG0054152/N0.HOG0054192/N0.HOG0054286/N0.HOG0054340/N0.HOG0054431/N0.HOG0054628/N0.HOG0054718/N0.HOG0055080/N0.HOG0055272/N0.HOG0055416/N0.HOG0055932/N0.HOG0056089/N0.HOG0056160/N0.HOG0056498/N0.HOG0056518/N0.HOG0056832/N0.HOG0056845/N0.HOG0056916/N0.HOG0057171/N0.HOG0057173/N0.HOG0057195/N0.HOG0…	43	embryo	balanced	embryo_balanced	Level 1
Cytoskeleton organisation	43/1307	84/3601	0.00334976	0.0129205	0.00906703	N0.HOG0026950/N0.HOG0027802/N0.HOG0037900/N0.HOG0051894/N0.HOG0052276/N0.HOG0052362/N0.HOG0054139/N0.HOG0054146/N0.HOG0054238/N0.HOG0054299/N0.HOG0054308/N0.HOG0054482/N0.HOG0054563/N0.HOG0054576/N0.HOG0054588/N0.HOG0054647/N0.HOG0054654/N0.HOG0055850/N0.HOG0055954/N0.HOG0056060/N0.HOG0056092/N0.HOG0056619/N0.HOG0056701/N0.HOG0056732/N0.HOG0056960/N0.HOG0057278/N0.HOG0057322/N0.HOG0057450/N0.HOG0…	43	embryo	balanced	embryo_balanced	Level 1
Photosynthesis	39/1307	78/3601	0.00844969	0.0285177	0.0200124	N0.HOG0037078/N0.HOG0039901/N0.HOG0051858/N0.HOG0052698/N0.HOG0054186/N0.HOG0054206/N0.HOG0054210/N0.HOG0054258/N0.HOG0054275/N0.HOG0054293/N0.HOG0054307/N0.HOG0054310/N0.HOG0054390/N0.HOG0054872/N0.HOG0055116/N0.HOG0055275/N0.HOG0055286/N0.HOG0055318/N0.HOG0055329/N0.HOG0055361/N0.HOG0055557/N0.HOG0055903/N0.HOG0056713/N0.HOG0056783/N0.HOG0056794/N0.HOG0057300/N0.HOG0057483/N0.HOG0057566/N0.HOG0…	39	embryo	balanced	embryo_balanced	Level 1
ribosome biogenesis	43/1307	59/3601	9.07014e-09	9.43295e-07	7.92444e-07	N0.HOG0025601/N0.HOG0026317/N0.HOG0030279/N0.HOG0030337/N0.HOG0031388/N0.HOG0032714/N0.HOG0033861/N0.HOG0035433/N0.HOG0037494/N0.HOG0037835/N0.HOG0038064/N0.HOG0038065/N0.HOG0038183/N0.HOG0038306/N0.HOG0038366/N0.HOG0038526/N0.HOG0038622/N0.HOG0038817/N0.HOG0039565/N0.HOG0039774/N0.HOG0039787/N0.HOG0041403/N0.HOG0042236/N0.HOG0043140/N0.HOG0054161/N0.HOG0054297/N0.HOG0054336/N0.HOG0054840/N0.HOG0…	43	embryo	balanced	embryo_balanced	Level 2
organellar translation machinery	32/1307	51/3601	9.94986e-05	0.00517392	0.00434652	N0.HOG0038423/N0.HOG0039123/N0.HOG0043297/N0.HOG0054175/N0.HOG0054477/N0.HOG0055005/N0.HOG0055071/N0.HOG0055404/N0.HOG0055426/N0.HOG0055512/N0.HOG0055818/N0.HOG0056046/N0.HOG0056131/N0.HOG0056642/N0.HOG0056838/N0.HOG0056853/N0.HOG0057120/N0.HOG0057200/N0.HOG0057678/N0.HOG0057978/N0.HOG0058036/N0.HOG0058072/N0.HOG0058761/N0.HOG0058788/N0.HOG0058806/N0.HOG0058810/N0.HOG0059713/N0.HOG0060411/N0.HOG0…	32	embryo	balanced	embryo_balanced	Level 2
retrograde trafficking	14/1307	18/3601	0.000393184	0.0136304	0.0114506	N0.HOG0019462/N0.HOG0030489/N0.HOG0030497/N0.HOG0037990/N0.HOG0052481/N0.HOG0054196/N0.HOG0054841/N0.HOG0056702/N0.HOG0056863/N0.HOG0057690/N0.HOG0057703/N0.HOG0058151/N0.HOG0058332/N0.HOG0060683	14	embryo	balanced	embryo_balanced	Level 2
RNA homeostasis	24/1307	38/3601	0.000648032	0.0168488	0.0141544	N0.HOG0034619/N0.HOG0037713/N0.HOG0037859/N0.HOG0041346/N0.HOG0051862/N0.HOG0051992/N0.HOG0052598/N0.HOG0052618/N0.HOG0054183/N0.HOG0054331/N0.HOG0054582/N0.HOG0054845/N0.HOG0055150/N0.HOG0055259/N0.HOG0055332/N0.HOG0055906/N0.HOG0055934/N0.HOG0056735/N0.HOG0056961/N0.HOG0057048/N0.HOG0057617/N0.HOG0057782/N0.HOG0058494/N0.HOG0058541	24	embryo	balanced	embryo_balanced	Level 2
nucleosome remodeling	14/1307	19/3601	0.000995865	0.0200326	0.016829	N0.HOG0038856/N0.HOG0052393/N0.HOG0054340/N0.HOG0054431/N0.HOG0054718/N0.HOG0055272/N0.HOG0056089/N0.HOG0057332/N0.HOG0057497/N0.HOG0057546/N0.HOG0057839/N0.HOG0058710/N0.HOG0060206/N0.HOG0062106	14	embryo	balanced	embryo_balanced	Level 2
microtubular network	23/1307	37/3601	0.00115572	0.0200326	0.016829	N0.HOG0026950/N0.HOG0027802/N0.HOG0051894/N0.HOG0052276/N0.HOG0052362/N0.HOG0054238/N0.HOG0054299/N0.HOG0054308/N0.HOG0054563/N0.HOG0054576/N0.HOG0054654/N0.HOG0055850/N0.HOG0056619/N0.HOG0056701/N0.HOG0057278/N0.HOG0057322/N0.HOG0057450/N0.HOG0057992/N0.HOG0058227/N0.HOG0058319/N0.HOG0058402/N0.HOG0060604/N0.HOG0060951	23	embryo	balanced	embryo_balanced	Level 2
26S proteasome	13/1307	14/3601	1.70029e-05	0.00125999	0.00118736	N0.HOG0037474/N0.HOG0037520/N0.HOG0037608/N0.HOG0038043/N0.HOG0038926/N0.HOG0039613/N0.HOG0042246/N0.HOG0056019/N0.HOG0056152/N0.HOG0057318/N0.HOG0057501/N0.HOG0057587/N0.HOG0057601	13	embryo	balanced	embryo_balanced	Level 3
small ribosomal subunit (SSU)	16/1307	19/3601	2.39998e-05	0.00125999	0.00118736	N0.HOG0025601/N0.HOG0030279/N0.HOG0030337/N0.HOG0038306/N0.HOG0038366/N0.HOG0038622/N0.HOG0039565/N0.HOG0039774/N0.HOG0043140/N0.HOG0054161/N0.HOG0054297/N0.HOG0056583/N0.HOG0057636/N0.HOG0057823/N0.HOG0058789/N0.HOG0066439	16	embryo	balanced	embryo_balanced	Level 3
large ribosomal subunit (LSU)	23/1307	36/3601	0.000662403	0.0180051	0.0169672	N0.HOG0026317/N0.HOG0031388/N0.HOG0032714/N0.HOG0033861/N0.HOG0035433/N0.HOG0037494/N0.HOG0037835/N0.HOG0038064/N0.HOG0038065/N0.HOG0038183/N0.HOG0038526/N0.HOG0038817/N0.HOG0039787/N0.HOG0041403/N0.HOG0042236/N0.HOG0054840/N0.HOG0054974/N0.HOG0055062/N0.HOG0056907/N0.HOG0056988/N0.HOG0058082/N0.HOG0058593/N0.HOG0061156	23	embryo	balanced	embryo_balanced	Level 3
Coat protein I (COPI) coatomer machinery	12/1307	15/3601	0.000685908	0.0180051	0.0169672	N0.HOG0019462/N0.HOG0030489/N0.HOG0030497/N0.HOG0037990/N0.HOG0052481/N0.HOG0054196/N0.HOG0054841/N0.HOG0056702/N0.HOG0057690/N0.HOG0057703/N0.HOG0058332/N0.HOG0060683	12	embryo	balanced	embryo_balanced	Level 3
plastidial ribosome biogenesis	17/1307	25/3601	0.00122656	0.0257578	0.024273	N0.HOG0054477/N0.HOG0055005/N0.HOG0055071/N0.HOG0055404/N0.HOG0055426/N0.HOG0055512/N0.HOG0056046/N0.HOG0056642/N0.HOG0056853/N0.HOG0057200/N0.HOG0057678/N0.HOG0057978/N0.HOG0058761/N0.HOG0058806/N0.HOG0060773/N0.HOG0063067/N0.HOG0063493	17	embryo	balanced	embryo_balanced	Level 3
small ribosomal subunit proteome	13/1055	19/3122	0.00209755	0.0803835	0.0775631	N0.HOG0038423/N0.HOG0039123/N0.HOG0054477/N0.HOG0056046/N0.HOG0056853/N0.HOG0057120/N0.HOG0057200/N0.HOG0057678/N0.HOG0058806/N0.HOG0060411/N0.HOG0060773/N0.HOG0063067/N0.HOG0065721	13	embryo	balanced	embryo_balanced	Level 4
LSU proteome	16/1055	26/3122	0.00334931	0.0803835	0.0775631	N0.HOG0026317/N0.HOG0031388/N0.HOG0032714/N0.HOG0035433/N0.HOG0037494/N0.HOG0037835/N0.HOG0038064/N0.HOG0038065/N0.HOG0038526/N0.HOG0038817/N0.HOG0039787/N0.HOG0041403/N0.HOG0042236/N0.HOG0055062/N0.HOG0056988/N0.HOG0061156	16	embryo	balanced	embryo_balanced	Level 4
Protein biosynthesis	79/958	136/3601	2.86775e-15	7.74293e-14	5.13177e-14	N0.HOG0025601/N0.HOG0026317/N0.HOG0030279/N0.HOG0030337/N0.HOG0030498/N0.HOG0031388/N0.HOG0032714/N0.HOG0033861/N0.HOG0035433/N0.HOG0036947/N0.HOG0037494/N0.HOG0037835/N0.HOG0038064/N0.HOG0038065/N0.HOG0038183/N0.HOG0038306/N0.HOG0038366/N0.HOG0038526/N0.HOG0038622/N0.HOG0038817/N0.HOG0039123/N0.HOG0039565/N0.HOG0039787/N0.HOG0040669/N0.HOG0042236/N0.HOG0043140/N0.HOG0043297/N0.HOG0044105/N0.HOG0…	79	leaf	balanced	leaf_balanced	Level 1
RNA processing	84/958	186/3601	1.68865e-08	2.27968e-07	1.5109e-07	N0.HOG0035370/N0.HOG0037485/N0.HOG0037713/N0.HOG0037859/N0.HOG0040317/N0.HOG0041346/N0.HOG0051079/N0.HOG0051862/N0.HOG0051992/N0.HOG0052351/N0.HOG0052378/N0.HOG0052484/N0.HOG0052598/N0.HOG0052618/N0.HOG0052711/N0.HOG0054172/N0.HOG0054183/N0.HOG0054323/N0.HOG0054331/N0.HOG0054417/N0.HOG0054489/N0.HOG0054612/N0.HOG0054635/N0.HOG0054818/N0.HOG0054850/N0.HOG0055005/N0.HOG0055013/N0.HOG0055018/N0.HOG0…	84	leaf	balanced	leaf_balanced	Level 1
Vesicle trafficking	58/958	116/3601	3.95154e-08	3.55639e-07	2.35706e-07	N0.HOG0019462/N0.HOG0030489/N0.HOG0037990/N0.HOG0038795/N0.HOG0043214/N0.HOG0052481/N0.HOG0054196/N0.HOG0054341/N0.HOG0054771/N0.HOG0054802/N0.HOG0054841/N0.HOG0055015/N0.HOG0055073/N0.HOG0055093/N0.HOG0055141/N0.HOG0055292/N0.HOG0055308/N0.HOG0055360/N0.HOG0055415/N0.HOG0055463/N0.HOG0055475/N0.HOG0055776/N0.HOG0055878/N0.HOG0055976/N0.HOG0056066/N0.HOG0056127/N0.HOG0056132/N0.HOG0056525/N0.HOG0…	58	leaf	balanced	leaf_balanced	Level 1
Coenzyme metabolism	32/958	67/3601	0.000145901	0.000984831	0.000652715	N0.HOG0037890/N0.HOG0038376/N0.HOG0038479/N0.HOG0038786/N0.HOG0048493/N0.HOG0052156/N0.HOG0052714/N0.HOG0054468/N0.HOG0055100/N0.HOG0055260/N0.HOG0055329/N0.HOG0055348/N0.HOG0055369/N0.HOG0055857/N0.HOG0055867/N0.HOG0055890/N0.HOG0056723/N0.HOG0057016/N0.HOG0057209/N0.HOG0057222/N0.HOG0057225/N0.HOG0057231/N0.HOG0057362/N0.HOG0057548/N0.HOG0057653/N0.HOG0058020/N0.HOG0058373/N0.HOG0058519/N0.HOG0…	32	leaf	balanced	leaf_balanced	Level 1
Photosynthesis	34/958	78/3601	0.00078151	0.00422016	0.00279698	N0.HOG0039901/N0.HOG0051858/N0.HOG0052698/N0.HOG0053050/N0.HOG0054206/N0.HOG0054210/N0.HOG0054275/N0.HOG0054293/N0.HOG0054310/N0.HOG0054390/N0.HOG0054872/N0.HOG0055116/N0.HOG0055231/N0.HOG0055286/N0.HOG0055318/N0.HOG0055329/N0.HOG0055361/N0.HOG0055889/N0.HOG0055903/N0.HOG0056175/N0.HOG0056463/N0.HOG0056713/N0.HOG0056783/N0.HOG0056931/N0.HOG0057300/N0.HOG0057419/N0.HOG0057483/N0.HOG0057700/N0.HOG0…	34	leaf	balanced	leaf_balanced	Level 1
Protein modification	102/958	300/3601	0.00186315	0.00838418	0.00555677	N0.HOG0024398/N0.HOG0030405/N0.HOG0030702/N0.HOG0030762/N0.HOG0037111/N0.HOG0037596/N0.HOG0037597/N0.HOG0037869/N0.HOG0037985/N0.HOG0038007/N0.HOG0038349/N0.HOG0038629/N0.HOG0038895/N0.HOG0039740/N0.HOG0050215/N0.HOG0051258/N0.HOG0052037/N0.HOG0052061/N0.HOG0052570/N0.HOG0052644/N0.HOG0052703/N0.HOG0053136/N0.HOG0054182/N0.HOG0054188/N0.HOG0054327/N0.HOG0054357/N0.HOG0054366/N0.HOG0054377/N0.HOG0…	102	leaf	balanced	leaf_balanced	Level 1
Chromatin organisation	34/958	83/3601	0.00283387	0.0109306	0.00724448	N0.HOG0034180/N0.HOG0038956/N0.HOG0052149/N0.HOG0052613/N0.HOG0054192/N0.HOG0054340/N0.HOG0054431/N0.HOG0054628/N0.HOG0054717/N0.HOG0054718/N0.HOG0055099/N0.HOG0055272/N0.HOG0055416/N0.HOG0055932/N0.HOG0056089/N0.HOG0056417/N0.HOG0056498/N0.HOG0056518/N0.HOG0056845/N0.HOG0056916/N0.HOG0056998/N0.HOG0057173/N0.HOG0057195/N0.HOG0057240/N0.HOG0057332/N0.HOG0057546/N0.HOG0057839/N0.HOG0057932/N0.HOG0…	34	leaf	balanced	leaf_balanced	Level 1
Protein homeostasis	110/958	345/3601	0.0125431	0.0423329	0.0280569	N0.HOG0032503/N0.HOG0037363/N0.HOG0037608/N0.HOG0037616/N0.HOG0038043/N0.HOG0038810/N0.HOG0038926/N0.HOG0039613/N0.HOG0041815/N0.HOG0042246/N0.HOG0051847/N0.HOG0052052/N0.HOG0052319/N0.HOG0052614/N0.HOG0052672/N0.HOG0053050/N0.HOG0053991/N0.HOG0054153/N0.HOG0054280/N0.HOG0054302/N0.HOG0054400/N0.HOG0054411/N0.HOG0054462/N0.HOG0054471/N0.HOG0054484/N0.HOG0054515/N0.HOG0054526/N0.HOG0054529/N0.HOG0…	110	leaf	balanced	leaf_balanced	Level 1
ribosome biogenesis	41/958	59/3601	4.90464e-12	5.10083e-10	4.0786e-10	N0.HOG0025601/N0.HOG0026317/N0.HOG0030279/N0.HOG0030337/N0.HOG0031388/N0.HOG0032714/N0.HOG0033861/N0.HOG0035433/N0.HOG0037494/N0.HOG0037835/N0.HOG0038064/N0.HOG0038065/N0.HOG0038183/N0.HOG0038306/N0.HOG0038366/N0.HOG0038526/N0.HOG0038622/N0.HOG0038817/N0.HOG0039565/N0.HOG0039787/N0.HOG0042236/N0.HOG0043140/N0.HOG0052962/N0.HOG0054161/N0.HOG0054297/N0.HOG0054840/N0.HOG0054974/N0.HOG0055003/N0.HOG0…	41	leaf	balanced	leaf_balanced	Level 2
RNA homeostasis	23/958	38/3601	1.01455e-05	0.000527564	0.000421837	N0.HOG0037713/N0.HOG0037859/N0.HOG0041346/N0.HOG0051079/N0.HOG0051862/N0.HOG0051992/N0.HOG0052484/N0.HOG0052598/N0.HOG0052618/N0.HOG0054183/N0.HOG0054331/N0.HOG0054612/N0.HOG0055150/N0.HOG0055259/N0.HOG0055332/N0.HOG0055906/N0.HOG0055934/N0.HOG0056961/N0.HOG0057048/N0.HOG0057617/N0.HOG0057782/N0.HOG0058494/N0.HOG0058541	23	leaf	balanced	leaf_balanced	Level 2
retrograde trafficking	13/958	18/3601	6.66937e-05	0.00231205	0.0018487	N0.HOG0019462/N0.HOG0030489/N0.HOG0037990/N0.HOG0052481/N0.HOG0054196/N0.HOG0054841/N0.HOG0056702/N0.HOG0056863/N0.HOG0057690/N0.HOG0057703/N0.HOG0058151/N0.HOG0058332/N0.HOG0060683	13	leaf	balanced	leaf_balanced	Level 2
vesicle tethering	15/958	25/3601	0.000427939	0.0111264	0.00889663	N0.HOG0038795/N0.HOG0055073/N0.HOG0055415/N0.HOG0056066/N0.HOG0056127/N0.HOG0056132/N0.HOG0056525/N0.HOG0056743/N0.HOG0057204/N0.HOG0057220/N0.HOG0057447/N0.HOG0057853/N0.HOG0058549/N0.HOG0058566/N0.HOG0064061	15	leaf	balanced	leaf_balanced	Level 2
clathrin coated vesicle (CCV) machinery	10/958	15/3601	0.00131661	0.0273854	0.0218972	N0.HOG0043214/N0.HOG0054771/N0.HOG0054802/N0.HOG0055093/N0.HOG0055463/N0.HOG0056752/N0.HOG0056776/N0.HOG0056928/N0.HOG0057196/N0.HOG0058382	10	leaf	balanced	leaf_balanced	Level 2
large ribosomal subunit (LSU)	24/958	36/3601	5.04037e-07	4.93956e-05	4.45675e-05	N0.HOG0026317/N0.HOG0031388/N0.HOG0032714/N0.HOG0033861/N0.HOG0035433/N0.HOG0037494/N0.HOG0037835/N0.HOG0038064/N0.HOG0038065/N0.HOG0038183/N0.HOG0038526/N0.HOG0038817/N0.HOG0039787/N0.HOG0042236/N0.HOG0052962/N0.HOG0054840/N0.HOG0054974/N0.HOG0055062/N0.HOG0056029/N0.HOG0056988/N0.HOG0057149/N0.HOG0058082/N0.HOG0058593/N0.HOG0061156	24	leaf	balanced	leaf_balanced	Level 3
26S proteasome	12/958	14/3601	6.228e-06	0.000305172	0.000275343	N0.HOG0037363/N0.HOG0037608/N0.HOG0038043/N0.HOG0038926/N0.HOG0039613/N0.HOG0042246/N0.HOG0056019/N0.HOG0056152/N0.HOG0057318/N0.HOG0057501/N0.HOG0057587/N0.HOG0057601	12	leaf	balanced	leaf_balanced	Level 3
small ribosomal subunit (SSU)	14/958	19/3601	2.36557e-05	0.000772754	0.000697222	N0.HOG0025601/N0.HOG0030279/N0.HOG0030337/N0.HOG0038306/N0.HOG0038366/N0.HOG0038622/N0.HOG0039565/N0.HOG0043140/N0.HOG0054161/N0.HOG0054297/N0.HOG0056583/N0.HOG0057636/N0.HOG0058789/N0.HOG0066439	14	leaf	balanced	leaf_balanced	Level 3
Coat protein I (COPI) coatomer machinery	11/958	15/3601	0.000205084	0.00502456	0.00453344	N0.HOG0019462/N0.HOG0030489/N0.HOG0037990/N0.HOG0052481/N0.HOG0054196/N0.HOG0054841/N0.HOG0056702/N0.HOG0057690/N0.HOG0057703/N0.HOG0058332/N0.HOG0060683	11	leaf	balanced	leaf_balanced	Level 3
spliceosome-associated non-snRNP factor activities	8/958	3601-10-01	0.000647409	0.0126892	0.0114489	N0.HOG0054172/N0.HOG0055043/N0.HOG0056944/N0.HOG0058339/N0.HOG0058548/N0.HOG0058714/N0.HOG0061804/N0.HOG0061869	8	leaf	balanced	leaf_balanced	Level 3
CMGC protein kinase families	12/958	21/3601	0.00291777	0.0476569	0.0429987	N0.HOG0030405/N0.HOG0030702/N0.HOG0038007/N0.HOG0051258/N0.HOG0054535/N0.HOG0055063/N0.HOG0055459/N0.HOG0056081/N0.HOG0056921/N0.HOG0058061/N0.HOG0058290/N0.HOG0060863	12	leaf	balanced	leaf_balanced	Level 3
LSU proteome	16/877	26/3122	0.000357729	0.0160978	0.0150623	N0.HOG0026317/N0.HOG0031388/N0.HOG0032714/N0.HOG0035433/N0.HOG0037494/N0.HOG0037835/N0.HOG0038064/N0.HOG0038065/N0.HOG0038183/N0.HOG0038526/N0.HOG0038817/N0.HOG0039787/N0.HOG0042236/N0.HOG0055062/N0.HOG0056988/N0.HOG0061156	16	leaf	balanced	leaf_balanced	Level 4
LSU processome	8/877	3122-10-01	0.000965298	0.0217192	0.0203221	N0.HOG0033861/N0.HOG0052962/N0.HOG0054840/N0.HOG0054974/N0.HOG0056029/N0.HOG0057149/N0.HOG0058082/N0.HOG0058593	8	leaf	balanced	leaf_balanced	Level 4
SSU proteome	9/877	13/3122	0.00239544	0.0359316	0.0336202	N0.HOG0025601/N0.HOG0030279/N0.HOG0030337/N0.HOG0038306/N0.HOG0038366/N0.HOG0038622/N0.HOG0039565/N0.HOG0043140/N0.HOG0056583	9	leaf	balanced	leaf_balanced	Level 4
Protein biosynthesis	75/871	136/3601	2.6158e-15	7.06267e-14	4.68091e-14	N0.HOG0025601/N0.HOG0026317/N0.HOG0030279/N0.HOG0030337/N0.HOG0030498/N0.HOG0031388/N0.HOG0032714/N0.HOG0033861/N0.HOG0035433/N0.HOG0036947/N0.HOG0037494/N0.HOG0037835/N0.HOG0038065/N0.HOG0038183/N0.HOG0038306/N0.HOG0038366/N0.HOG0038526/N0.HOG0038622/N0.HOG0038817/N0.HOG0039565/N0.HOG0039787/N0.HOG0040669/N0.HOG0041403/N0.HOG0042236/N0.HOG0043140/N0.HOG0043297/N0.HOG0044105/N0.HOG0052512/N0.HOG0…	75	nod	balanced	nod_balanced	Level 1
Vesicle trafficking	51/871	116/3601	1.60897e-06	2.17211e-05	1.4396e-05	N0.HOG0030418/N0.HOG0037969/N0.HOG0037990/N0.HOG0038794/N0.HOG0038795/N0.HOG0041550/N0.HOG0043214/N0.HOG0052481/N0.HOG0054196/N0.HOG0054341/N0.HOG0054771/N0.HOG0054802/N0.HOG0054841/N0.HOG0055015/N0.HOG0055073/N0.HOG0055141/N0.HOG0055292/N0.HOG0055308/N0.HOG0055415/N0.HOG0055471/N0.HOG0055475/N0.HOG0055776/N0.HOG0055878/N0.HOG0055976/N0.HOG0056066/N0.HOG0056127/N0.HOG0056702/N0.HOG0056743/N0.HOG0…	51	nod	balanced	nod_balanced	Level 1
Photosynthesis	35/871	78/3601	4.24388e-05	0.000381949	0.000253144	N0.HOG0037078/N0.HOG0039901/N0.HOG0051858/N0.HOG0054206/N0.HOG0054210/N0.HOG0054275/N0.HOG0054293/N0.HOG0054310/N0.HOG0054420/N0.HOG0054455/N0.HOG0054872/N0.HOG0055116/N0.HOG0055286/N0.HOG0055318/N0.HOG0055329/N0.HOG0055511/N0.HOG0055557/N0.HOG0055903/N0.HOG0056155/N0.HOG0056175/N0.HOG0056463/N0.HOG0056713/N0.HOG0056783/N0.HOG0057419/N0.HOG0057483/N0.HOG0057566/N0.HOG0057593/N0.HOG0057700/N0.HOG0…	35	nod	balanced	nod_balanced	Level 1
Coenzyme metabolism	30/871	67/3601	0.000156609	0.00105711	0.000700618	N0.HOG0037890/N0.HOG0038376/N0.HOG0038479/N0.HOG0048493/N0.HOG0052156/N0.HOG0052714/N0.HOG0054468/N0.HOG0055100/N0.HOG0055260/N0.HOG0055329/N0.HOG0055348/N0.HOG0055369/N0.HOG0055857/N0.HOG0055867/N0.HOG0055920/N0.HOG0056123/N0.HOG0056723/N0.HOG0057016/N0.HOG0057209/N0.HOG0057222/N0.HOG0057225/N0.HOG0057231/N0.HOG0057362/N0.HOG0057473/N0.HOG0057548/N0.HOG0057653/N0.HOG0058092/N0.HOG0058519/N0.HOG0…	30	nod	balanced	nod_balanced	Level 1
RNA processing	62/871	186/3601	0.00240674	0.0129964	0.0086136	N0.HOG0034619/N0.HOG0037485/N0.HOG0037713/N0.HOG0037859/N0.HOG0041346/N0.HOG0052291/N0.HOG0052598/N0.HOG0052618/N0.HOG0052711/N0.HOG0054172/N0.HOG0054183/N0.HOG0054323/N0.HOG0054331/N0.HOG0054417/N0.HOG0054635/N0.HOG0055013/N0.HOG0055018/N0.HOG0055043/N0.HOG0055078/N0.HOG0055150/N0.HOG0055332/N0.HOG0055422/N0.HOG0055451/N0.HOG0055484/N0.HOG0055492/N0.HOG0055498/N0.HOG0055852/N0.HOG0055892/N0.HOG0…	62	nod	balanced	nod_balanced	Level 1
Protein modification	93/871	300/3601	0.00300542	0.0135244	0.00896354	N0.HOG0024398/N0.HOG0030405/N0.HOG0030702/N0.HOG0030762/N0.HOG0037111/N0.HOG0037596/N0.HOG0037869/N0.HOG0037985/N0.HOG0038007/N0.HOG0038629/N0.HOG0038895/N0.HOG0039740/N0.HOG0051232/N0.HOG0051258/N0.HOG0051891/N0.HOG0052037/N0.HOG0052570/N0.HOG0052634/N0.HOG0052644/N0.HOG0052703/N0.HOG0054182/N0.HOG0054188/N0.HOG0054208/N0.HOG0054327/N0.HOG0054357/N0.HOG0054377/N0.HOG0054406/N0.HOG0054412/N0.HOG0…	93	nod	balanced	nod_balanced	Level 1
Multi-process regulation	53/871	163/3601	0.00852156	0.0328689	0.0217844	N0.HOG0030286/N0.HOG0030288/N0.HOG0030742/N0.HOG0037613/N0.HOG0037614/N0.HOG0051891/N0.HOG0052459/N0.HOG0052703/N0.HOG0054158/N0.HOG0054182/N0.HOG0054276/N0.HOG0054327/N0.HOG0054426/N0.HOG0054519/N0.HOG0054702/N0.HOG0054747/N0.HOG0055012/N0.HOG0055095/N0.HOG0055263/N0.HOG0055407/N0.HOG0055408/N0.HOG0055453/N0.HOG0055522/N0.HOG0055847/N0.HOG0055882/N0.HOG0055886/N0.HOG0055955/N0.HOG0055957/N0.HOG0…	53	nod	balanced	nod_balanced	Level 1
ribosome biogenesis	34/871	59/3601	3.15759e-08	3.15759e-06	2.69226e-06	N0.HOG0025601/N0.HOG0026317/N0.HOG0030279/N0.HOG0030337/N0.HOG0031388/N0.HOG0032714/N0.HOG0033861/N0.HOG0035433/N0.HOG0037494/N0.HOG0037835/N0.HOG0038065/N0.HOG0038183/N0.HOG0038306/N0.HOG0038366/N0.HOG0038526/N0.HOG0038622/N0.HOG0038817/N0.HOG0039565/N0.HOG0039787/N0.HOG0041403/N0.HOG0042236/N0.HOG0043140/N0.HOG0054161/N0.HOG0054297/N0.HOG0054840/N0.HOG0055062/N0.HOG0055505/N0.HOG0056583/N0.HOG0…	34	nod	balanced	nod_balanced	Level 2
organellar translation machinery	24/871	51/3601	0.000282924	0.0141462	0.0120615	N0.HOG0043297/N0.HOG0052512/N0.HOG0054175/N0.HOG0054477/N0.HOG0055132/N0.HOG0055404/N0.HOG0055426/N0.HOG0055512/N0.HOG0055818/N0.HOG0056046/N0.HOG0056642/N0.HOG0056853/N0.HOG0057200/N0.HOG0057462/N0.HOG0057678/N0.HOG0057978/N0.HOG0058036/N0.HOG0058072/N0.HOG0058788/N0.HOG0058810/N0.HOG0060411/N0.HOG0060773/N0.HOG0063067/N0.HOG0063493	24	nod	balanced	nod_balanced	Level 2
vesicle tethering	14/871	25/3601	0.000612941	0.0200823	0.0171228	N0.HOG0030418/N0.HOG0038794/N0.HOG0038795/N0.HOG0055073/N0.HOG0055415/N0.HOG0056066/N0.HOG0056127/N0.HOG0056743/N0.HOG0057204/N0.HOG0057220/N0.HOG0057447/N0.HOG0057853/N0.HOG0058549/N0.HOG0058566	14	nod	balanced	nod_balanced	Level 2
photophosphorylation	23/871	51/3601	0.000803291	0.0200823	0.0171228	N0.HOG0037078/N0.HOG0039901/N0.HOG0054206/N0.HOG0054210/N0.HOG0054275/N0.HOG0054310/N0.HOG0054455/N0.HOG0055116/N0.HOG0055329/N0.HOG0055511/N0.HOG0055557/N0.HOG0055903/N0.HOG0056155/N0.HOG0056175/N0.HOG0056713/N0.HOG0056783/N0.HOG0057419/N0.HOG0057566/N0.HOG0057593/N0.HOG0057700/N0.HOG0057811/N0.HOG0058682/N0.HOG0060407	23	nod	balanced	nod_balanced	Level 2
RNA homeostasis	18/871	38/3601	0.00147676	0.0295352	0.0251826	N0.HOG0034619/N0.HOG0037713/N0.HOG0037859/N0.HOG0041346/N0.HOG0052291/N0.HOG0052598/N0.HOG0052618/N0.HOG0054183/N0.HOG0054331/N0.HOG0055150/N0.HOG0055332/N0.HOG0055906/N0.HOG0056961/N0.HOG0057048/N0.HOG0057617/N0.HOG0057782/N0.HOG0058494/N0.HOG0058541	18	nod	balanced	nod_balanced	Level 2
aminoacyl-tRNA synthetase activities	8/871	3601-12-01	0.00217686	0.036281	0.0309343	N0.HOG0036947/N0.HOG0040669/N0.HOG0054260/N0.HOG0055972/N0.HOG0056630/N0.HOG0057548/N0.HOG0058025/N0.HOG0058530	8	nod	balanced	nod_balanced	Level 2
lipidation	11/871	20/3601	0.00290464	0.0414949	0.0353799	N0.HOG0037596/N0.HOG0052037/N0.HOG0054815/N0.HOG0056133/N0.HOG0056459/N0.HOG0056777/N0.HOG0057191/N0.HOG0057534/N0.HOG0057669/N0.HOG0057935/N0.HOG0058248	11	nod	balanced	nod_balanced	Level 2
retrograde trafficking	10/871	18/3601	0.00410559	0.0466404	0.0397671	N0.HOG0037990/N0.HOG0052481/N0.HOG0054196/N0.HOG0054841/N0.HOG0056702/N0.HOG0056863/N0.HOG0057690/N0.HOG0058151/N0.HOG0058332/N0.HOG0060683	10	nod	balanced	nod_balanced	Level 2
MAP kinase cascade signalling	16/871	35/3601	0.00419764	0.0466404	0.0397671	N0.HOG0054426/N0.HOG0054702/N0.HOG0055263/N0.HOG0055408/N0.HOG0055882/N0.HOG0055955/N0.HOG0056144/N0.HOG0056171/N0.HOG0056512/N0.HOG0056736/N0.HOG0057506/N0.HOG0057720/N0.HOG0057946/N0.HOG0058050/N0.HOG0058302/N0.HOG0058754	16	nod	balanced	nod_balanced	Level 2
26S proteasome	13/871	14/3601	9.86629e-08	9.76763e-06	9.1393e-06	N0.HOG0037363/N0.HOG0037474/N0.HOG0037608/N0.HOG0038043/N0.HOG0038926/N0.HOG0039613/N0.HOG0042246/N0.HOG0056019/N0.HOG0056152/N0.HOG0057318/N0.HOG0057501/N0.HOG0057587/N0.HOG0057601	13	nod	balanced	nod_balanced	Level 3
large ribosomal subunit (LSU)	20/871	36/3601	4.87061e-05	0.00241095	0.00225586	N0.HOG0026317/N0.HOG0031388/N0.HOG0032714/N0.HOG0033861/N0.HOG0035433/N0.HOG0037494/N0.HOG0037835/N0.HOG0038065/N0.HOG0038183/N0.HOG0038526/N0.HOG0038817/N0.HOG0039787/N0.HOG0041403/N0.HOG0042236/N0.HOG0054840/N0.HOG0055062/N0.HOG0056988/N0.HOG0058082/N0.HOG0058593/N0.HOG0061156	20	nod	balanced	nod_balanced	Level 3
small ribosomal subunit (SSU)	12/871	19/3601	0.000335264	0.0110637	0.010352	N0.HOG0025601/N0.HOG0030279/N0.HOG0030337/N0.HOG0038306/N0.HOG0038366/N0.HOG0038622/N0.HOG0039565/N0.HOG0043140/N0.HOG0054161/N0.HOG0054297/N0.HOG0056583/N0.HOG0058789	12	nod	balanced	nod_balanced	Level 3
plastidial ribosome biogenesis	14/871	25/3601	0.000612941	0.0151703	0.0141944	N0.HOG0052512/N0.HOG0054477/N0.HOG0055404/N0.HOG0055426/N0.HOG0055512/N0.HOG0056046/N0.HOG0056642/N0.HOG0056853/N0.HOG0057200/N0.HOG0057678/N0.HOG0057978/N0.HOG0060773/N0.HOG0063067/N0.HOG0063493	14	nod	balanced	nod_balanced	Level 3
LSU proteome	16/796	26/3122	0.000103262	0.00444025	0.00413046	N0.HOG0026317/N0.HOG0031388/N0.HOG0032714/N0.HOG0035433/N0.HOG0037494/N0.HOG0037835/N0.HOG0038065/N0.HOG0038183/N0.HOG0038526/N0.HOG0038817/N0.HOG0039787/N0.HOG0041403/N0.HOG0042236/N0.HOG0055062/N0.HOG0056988/N0.HOG0061156	16	nod	balanced	nod_balanced	Level 4
SSU proteome	9/796	13/3122	0.00112613	0.0242117	0.0225225	N0.HOG0025601/N0.HOG0030279/N0.HOG0030337/N0.HOG0038306/N0.HOG0038366/N0.HOG0038622/N0.HOG0039565/N0.HOG0043140/N0.HOG0056583	9	nod	balanced	nod_balanced	Level 4
large ribosomal subunit proteome	10/796	16/3122	0.00188254	0.0269831	0.0251006	N0.HOG0043297/N0.HOG0052512/N0.HOG0055132/N0.HOG0055404/N0.HOG0055512/N0.HOG0056642/N0.HOG0057978/N0.HOG0058036/N0.HOG0058810/N0.HOG0063493	10	nod	balanced	nod_balanced	Level 4
Protein biosynthesis	85/1255	136/3601	1.96811e-11	5.31389e-10	4.14338e-10	N0.HOG0025601/N0.HOG0026317/N0.HOG0026319/N0.HOG0030279/N0.HOG0030337/N0.HOG0030498/N0.HOG0031388/N0.HOG0032714/N0.HOG0033861/N0.HOG0035433/N0.HOG0036947/N0.HOG0037494/N0.HOG0037835/N0.HOG0038064/N0.HOG0038065/N0.HOG0038183/N0.HOG0038306/N0.HOG0038366/N0.HOG0038423/N0.HOG0038526/N0.HOG0038622/N0.HOG0038817/N0.HOG0039123/N0.HOG0039565/N0.HOG0039774/N0.HOG0039787/N0.HOG0040669/N0.HOG0041403/N0.HOG0…	85	panicle	balanced	panicle_balanced	Level 1
Cell division	76/1255	139/3601	8.46287e-07	1.14249e-05	8.90828e-06	N0.HOG0026950/N0.HOG0031003/N0.HOG0037509/N0.HOG0038007/N0.HOG0040177/N0.HOG0040808/N0.HOG0042551/N0.HOG0050980/N0.HOG0052144/N0.HOG0052620/N0.HOG0053980/N0.HOG0054205/N0.HOG0054286/N0.HOG0054295/N0.HOG0054296/N0.HOG0054308/N0.HOG0054382/N0.HOG0054417/N0.HOG0054531/N0.HOG0054535/N0.HOG0054576/N0.HOG0054713/N0.HOG0054724/N0.HOG0054772/N0.HOG0055045/N0.HOG0055080/N0.HOG0055144/N0.HOG0055282/N0.HOG0…	76	panicle	balanced	panicle_balanced	Level 1
Vesicle trafficking	64/1255	116/3601	4.24481e-06	3.82033e-05	2.97882e-05	N0.HOG0019462/N0.HOG0025943/N0.HOG0030489/N0.HOG0030497/N0.HOG0037969/N0.HOG0037990/N0.HOG0038795/N0.HOG0043214/N0.HOG0052481/N0.HOG0054196/N0.HOG0054341/N0.HOG0054771/N0.HOG0054802/N0.HOG0054841/N0.HOG0055015/N0.HOG0055073/N0.HOG0055093/N0.HOG0055141/N0.HOG0055292/N0.HOG0055308/N0.HOG0055360/N0.HOG0055415/N0.HOG0055463/N0.HOG0055471/N0.HOG0055475/N0.HOG0055499/N0.HOG0055776/N0.HOG0055878/N0.HOG0…	64	panicle	balanced	panicle_balanced	Level 1
RNA processing	90/1255	186/3601	6.5664e-05	0.000443232	0.0003456	N0.HOG0034619/N0.HOG0035370/N0.HOG0037713/N0.HOG0037859/N0.HOG0040317/N0.HOG0041346/N0.HOG0043325/N0.HOG0051862/N0.HOG0051992/N0.HOG0052256/N0.HOG0052291/N0.HOG0052421/N0.HOG0052484/N0.HOG0052595/N0.HOG0052598/N0.HOG0052618/N0.HOG0052711/N0.HOG0054172/N0.HOG0054183/N0.HOG0054331/N0.HOG0054417/N0.HOG0054423/N0.HOG0054489/N0.HOG0054582/N0.HOG0054635/N0.HOG0054818/N0.HOG0054845/N0.HOG0055005/N0.HOG0…	90	panicle	balanced	panicle_balanced	Level 1
Chromatin organisation	45/1255	83/3601	0.000199485	0.00107722	0.000839936	N0.HOG0031668/N0.HOG0038607/N0.HOG0038789/N0.HOG0038856/N0.HOG0038956/N0.HOG0052613/N0.HOG0054152/N0.HOG0054192/N0.HOG0054286/N0.HOG0054340/N0.HOG0054431/N0.HOG0054628/N0.HOG0054718/N0.HOG0055080/N0.HOG0055099/N0.HOG0055272/N0.HOG0055416/N0.HOG0055932/N0.HOG0056089/N0.HOG0056160/N0.HOG0056417/N0.HOG0056498/N0.HOG0056832/N0.HOG0056845/N0.HOG0056916/N0.HOG0057171/N0.HOG0057173/N0.HOG0057195/N0.HOG0…	45	panicle	balanced	panicle_balanced	Level 1
Protein modification	133/1255	300/3601	0.00024429	0.00109931	0.000857159	N0.HOG0024398/N0.HOG0030405/N0.HOG0030702/N0.HOG0030762/N0.HOG0037111/N0.HOG0037596/N0.HOG0037597/N0.HOG0037869/N0.HOG0037985/N0.HOG0038007/N0.HOG0038349/N0.HOG0038629/N0.HOG0038895/N0.HOG0039740/N0.HOG0051193/N0.HOG0051258/N0.HOG0051891/N0.HOG0052037/N0.HOG0052061/N0.HOG0052570/N0.HOG0052634/N0.HOG0052644/N0.HOG0052661/N0.HOG0052703/N0.HOG0052730/N0.HOG0054137/N0.HOG0054182/N0.HOG0054188/N0.HOG0…	133	panicle	balanced	panicle_balanced	Level 1
ribosome biogenesis	42/1255	59/3601	1.07579e-08	1.12958e-06	9.73877e-07	N0.HOG0025601/N0.HOG0026317/N0.HOG0026319/N0.HOG0030279/N0.HOG0030337/N0.HOG0031388/N0.HOG0032714/N0.HOG0033861/N0.HOG0035433/N0.HOG0037494/N0.HOG0037835/N0.HOG0038064/N0.HOG0038065/N0.HOG0038183/N0.HOG0038306/N0.HOG0038366/N0.HOG0038526/N0.HOG0038622/N0.HOG0038817/N0.HOG0039565/N0.HOG0039774/N0.HOG0039787/N0.HOG0041403/N0.HOG0042236/N0.HOG0043140/N0.HOG0054161/N0.HOG0054297/N0.HOG0054336/N0.HOG0…	42	panicle	balanced	panicle_balanced	Level 2
RNA homeostasis	27/1255	38/3601	5.2844e-06	0.000277431	0.000239189	N0.HOG0034619/N0.HOG0037713/N0.HOG0037859/N0.HOG0041346/N0.HOG0051862/N0.HOG0051992/N0.HOG0052291/N0.HOG0052484/N0.HOG0052598/N0.HOG0052618/N0.HOG0054183/N0.HOG0054331/N0.HOG0054582/N0.HOG0054845/N0.HOG0055150/N0.HOG0055259/N0.HOG0055332/N0.HOG0055906/N0.HOG0055934/N0.HOG0056735/N0.HOG0056961/N0.HOG0057048/N0.HOG0057617/N0.HOG0057782/N0.HOG0058494/N0.HOG0058541/N0.HOG0060176	27	panicle	balanced	panicle_balanced	Level 2
cell cycle organisation	32/1255	56/3601	0.000484827	0.0169689	0.0146299	N0.HOG0031003/N0.HOG0037509/N0.HOG0038007/N0.HOG0042551/N0.HOG0052144/N0.HOG0054286/N0.HOG0054296/N0.HOG0054417/N0.HOG0054531/N0.HOG0054535/N0.HOG0054713/N0.HOG0055282/N0.HOG0055509/N0.HOG0055912/N0.HOG0056437/N0.HOG0056507/N0.HOG0057014/N0.HOG0057028/N0.HOG0057132/N0.HOG0057134/N0.HOG0057163/N0.HOG0057274/N0.HOG0057377/N0.HOG0057689/N0.HOG0058046/N0.HOG0058061/N0.HOG0058135/N0.HOG0058158/N0.HOG0…	32	panicle	balanced	panicle_balanced	Level 2
retrograde trafficking	13/1255	18/3601	0.0013391	0.0351514	0.030306	N0.HOG0019462/N0.HOG0030489/N0.HOG0030497/N0.HOG0037990/N0.HOG0052481/N0.HOG0054196/N0.HOG0054841/N0.HOG0056702/N0.HOG0056863/N0.HOG0057690/N0.HOG0058151/N0.HOG0058332/N0.HOG0060683	13	panicle	balanced	panicle_balanced	Level 2
microtubular network	22/1255	37/3601	0.00183039	0.0384383	0.0331398	N0.HOG0026950/N0.HOG0027802/N0.HOG0051894/N0.HOG0052276/N0.HOG0052362/N0.HOG0054238/N0.HOG0054299/N0.HOG0054308/N0.HOG0054563/N0.HOG0054576/N0.HOG0054654/N0.HOG0055850/N0.HOG0056185/N0.HOG0056619/N0.HOG0056701/N0.HOG0057278/N0.HOG0057450/N0.HOG0057992/N0.HOG0058227/N0.HOG0058319/N0.HOG0058402/N0.HOG0060604	22	panicle	balanced	panicle_balanced	Level 2
26S proteasome	13/1255	14/3601	1.02077e-05	0.00105139	0.000977789	N0.HOG0037363/N0.HOG0037474/N0.HOG0037608/N0.HOG0038043/N0.HOG0038926/N0.HOG0039613/N0.HOG0042246/N0.HOG0056019/N0.HOG0056152/N0.HOG0057318/N0.HOG0057501/N0.HOG0057587/N0.HOG0057601	13	panicle	balanced	panicle_balanced	Level 3
small ribosomal subunit (SSU)	15/1255	19/3601	0.000104554	0.00538451	0.00500757	N0.HOG0025601/N0.HOG0030279/N0.HOG0030337/N0.HOG0038306/N0.HOG0038366/N0.HOG0038622/N0.HOG0039565/N0.HOG0039774/N0.HOG0043140/N0.HOG0054161/N0.HOG0054297/N0.HOG0056583/N0.HOG0057636/N0.HOG0058789/N0.HOG0066439	15	panicle	balanced	panicle_balanced	Level 3
large ribosomal subunit (LSU)	23/1255	36/3601	0.000337738	0.0115957	0.0107839	N0.HOG0026317/N0.HOG0026319/N0.HOG0031388/N0.HOG0032714/N0.HOG0033861/N0.HOG0035433/N0.HOG0037494/N0.HOG0037835/N0.HOG0038064/N0.HOG0038065/N0.HOG0038183/N0.HOG0038526/N0.HOG0038817/N0.HOG0039787/N0.HOG0041403/N0.HOG0042236/N0.HOG0054840/N0.HOG0054974/N0.HOG0055062/N0.HOG0056907/N0.HOG0056988/N0.HOG0058082/N0.HOG0061156	23	panicle	balanced	panicle_balanced	Level 3
cell cycle control	18/1255	28/3601	0.00136462	0.0351389	0.032679	N0.HOG0037509/N0.HOG0038007/N0.HOG0054417/N0.HOG0054535/N0.HOG0054713/N0.HOG0055282/N0.HOG0055509/N0.HOG0056507/N0.HOG0057014/N0.HOG0057028/N0.HOG0057132/N0.HOG0057134/N0.HOG0057163/N0.HOG0057274/N0.HOG0058061/N0.HOG0058135/N0.HOG0061989/N0.HOG0063428	18	panicle	balanced	panicle_balanced	Level 3
mRNA deadenylation-dependent decay	9/1255	3601-11-01	0.00194086	0.0370901	0.0344936	N0.HOG0034619/N0.HOG0037713/N0.HOG0041346/N0.HOG0051862/N0.HOG0052484/N0.HOG0054845/N0.HOG0055906/N0.HOG0057782/N0.HOG0060176	9	panicle	balanced	panicle_balanced	Level 3
Coat protein I (COPI) coatomer machinery	11/1255	15/3601	0.00267279	0.0370901	0.0344936	N0.HOG0019462/N0.HOG0030489/N0.HOG0030497/N0.HOG0037990/N0.HOG0052481/N0.HOG0054196/N0.HOG0054841/N0.HOG0056702/N0.HOG0057690/N0.HOG0058332/N0.HOG0060683	11	panicle	balanced	panicle_balanced	Level 3
undefined DNA-binding domain	23/1255	40/3601	0.00267874	0.0370901	0.0344936	N0.HOG0030180/N0.HOG0037492/N0.HOG0037493/N0.HOG0038442/N0.HOG0054150/N0.HOG0054375/N0.HOG0054555/N0.HOG0054715/N0.HOG0055105/N0.HOG0056055/N0.HOG0056093/N0.HOG0056109/N0.HOG0056468/N0.HOG0057006/N0.HOG0057007/N0.HOG0057114/N0.HOG0057514/N0.HOG0057614/N0.HOG0058214/N0.HOG0059741/N0.HOG0060371/N0.HOG0061571/N0.HOG0064524	23	panicle	balanced	panicle_balanced	Level 3
CMGC protein kinase families	14/1255	21/3601	0.00288079	0.0370901	0.0344936	N0.HOG0030405/N0.HOG0030702/N0.HOG0038007/N0.HOG0051258/N0.HOG0054535/N0.HOG0055063/N0.HOG0055459/N0.HOG0056081/N0.HOG0056921/N0.HOG0057132/N0.HOG0058061/N0.HOG0058290/N0.HOG0060863/N0.HOG0061217	14	panicle	balanced	panicle_balanced	Level 3
LSU proteome	18/1147	26/3122	0.00074087	0.0370435	0.0370435	N0.HOG0026317/N0.HOG0026319/N0.HOG0031388/N0.HOG0032714/N0.HOG0035433/N0.HOG0037494/N0.HOG0037835/N0.HOG0038064/N0.HOG0038065/N0.HOG0038183/N0.HOG0038526/N0.HOG0038817/N0.HOG0039787/N0.HOG0041403/N0.HOG0042236/N0.HOG0055062/N0.HOG0056988/N0.HOG0061156	18	panicle	balanced	panicle_balanced	Level 4
Protein biosynthesis	81/1240	136/3601	9.36229e-10	2.52782e-08	1.77391e-08	N0.HOG0025601/N0.HOG0026317/N0.HOG0026319/N0.HOG0030279/N0.HOG0030337/N0.HOG0030498/N0.HOG0031388/N0.HOG0032714/N0.HOG0033861/N0.HOG0035433/N0.HOG0036947/N0.HOG0037494/N0.HOG0037835/N0.HOG0038064/N0.HOG0038065/N0.HOG0038183/N0.HOG0038306/N0.HOG0038366/N0.HOG0038423/N0.HOG0038526/N0.HOG0038622/N0.HOG0038817/N0.HOG0039123/N0.HOG0039565/N0.HOG0039774/N0.HOG0039787/N0.HOG0040669/N0.HOG0041403/N0.HOG0…	81	root	balanced	root_balanced	Level 1
Vesicle trafficking	71/1240	116/3601	2.01472e-09	2.71987e-08	1.90868e-08	N0.HOG0019462/N0.HOG0025943/N0.HOG0030418/N0.HOG0030489/N0.HOG0030497/N0.HOG0037990/N0.HOG0038794/N0.HOG0038795/N0.HOG0041550/N0.HOG0043214/N0.HOG0052480/N0.HOG0052481/N0.HOG0054196/N0.HOG0054341/N0.HOG0054771/N0.HOG0054802/N0.HOG0054841/N0.HOG0055015/N0.HOG0055073/N0.HOG0055141/N0.HOG0055292/N0.HOG0055308/N0.HOG0055360/N0.HOG0055415/N0.HOG0055463/N0.HOG0055471/N0.HOG0055475/N0.HOG0055548/N0.HOG0…	71	root	balanced	root_balanced	Level 1
Protein modification	140/1240	300/3601	3.25282e-06	2.92754e-05	2.05441e-05	N0.HOG0024398/N0.HOG0030405/N0.HOG0030702/N0.HOG0030762/N0.HOG0037111/N0.HOG0037596/N0.HOG0037597/N0.HOG0037985/N0.HOG0038007/N0.HOG0038629/N0.HOG0038895/N0.HOG0051232/N0.HOG0051258/N0.HOG0051891/N0.HOG0052037/N0.HOG0052061/N0.HOG0052341/N0.HOG0052570/N0.HOG0052634/N0.HOG0052644/N0.HOG0052703/N0.HOG0052730/N0.HOG0054137/N0.HOG0054182/N0.HOG0054184/N0.HOG0054188/N0.HOG0054208/N0.HOG0054215/N0.HOG0…	140	root	balanced	root_balanced	Level 1
Cytoskeleton organisation	45/1240	84/3601	0.000209905	0.00141686	0.000994285	N0.HOG0026950/N0.HOG0027802/N0.HOG0037900/N0.HOG0051894/N0.HOG0052276/N0.HOG0052362/N0.HOG0052364/N0.HOG0054139/N0.HOG0054146/N0.HOG0054238/N0.HOG0054299/N0.HOG0054308/N0.HOG0054563/N0.HOG0054576/N0.HOG0054588/N0.HOG0054654/N0.HOG0054693/N0.HOG0054848/N0.HOG0055850/N0.HOG0055954/N0.HOG0056060/N0.HOG0056092/N0.HOG0056185/N0.HOG0056604/N0.HOG0056701/N0.HOG0056732/N0.HOG0056960/N0.HOG0057278/N0.HOG0…	45	root	balanced	root_balanced	Level 1
Chromatin organisation	43/1240	83/3601	0.000743942	0.00401729	0.00281915	N0.HOG0031668/N0.HOG0038607/N0.HOG0038789/N0.HOG0038856/N0.HOG0038956/N0.HOG0052136/N0.HOG0052149/N0.HOG0052613/N0.HOG0054152/N0.HOG0054192/N0.HOG0054286/N0.HOG0054340/N0.HOG0054431/N0.HOG0054628/N0.HOG0054718/N0.HOG0055080/N0.HOG0055099/N0.HOG0055272/N0.HOG0055416/N0.HOG0056089/N0.HOG0056160/N0.HOG0056417/N0.HOG0056498/N0.HOG0056518/N0.HOG0056832/N0.HOG0056845/N0.HOG0056916/N0.HOG0057171/N0.HOG0…	43	root	balanced	root_balanced	Level 1
Cell division	65/1240	139/3601	0.00146958	0.0066131	0.00464077	N0.HOG0026950/N0.HOG0037509/N0.HOG0038007/N0.HOG0040177/N0.HOG0042551/N0.HOG0050980/N0.HOG0052144/N0.HOG0052319/N0.HOG0052620/N0.HOG0053980/N0.HOG0054205/N0.HOG0054263/N0.HOG0054286/N0.HOG0054295/N0.HOG0054296/N0.HOG0054308/N0.HOG0054417/N0.HOG0054531/N0.HOG0054535/N0.HOG0054536/N0.HOG0054576/N0.HOG0054713/N0.HOG0054724/N0.HOG0055080/N0.HOG0055144/N0.HOG0055509/N0.HOG0055549/N0.HOG0055793/N0.HOG0…	65	root	balanced	root_balanced	Level 1
RNA processing	79/1240	186/3601	0.0117964	0.0455005	0.0319301	N0.HOG0034619/N0.HOG0037713/N0.HOG0037859/N0.HOG0040317/N0.HOG0041346/N0.HOG0043325/N0.HOG0051862/N0.HOG0052291/N0.HOG0052351/N0.HOG0052378/N0.HOG0052484/N0.HOG0052598/N0.HOG0052618/N0.HOG0052711/N0.HOG0054172/N0.HOG0054183/N0.HOG0054323/N0.HOG0054331/N0.HOG0054417/N0.HOG0054489/N0.HOG0054582/N0.HOG0054635/N0.HOG0054818/N0.HOG0054845/N0.HOG0055005/N0.HOG0055013/N0.HOG0055018/N0.HOG0055043/N0.HOG0…	79	root	balanced	root_balanced	Level 1
ribosome biogenesis	43/1240	59/3601	1.41483e-09	1.48558e-07	1.31058e-07	N0.HOG0025601/N0.HOG0026317/N0.HOG0026319/N0.HOG0030279/N0.HOG0030337/N0.HOG0031388/N0.HOG0032714/N0.HOG0033861/N0.HOG0035433/N0.HOG0037494/N0.HOG0037835/N0.HOG0038064/N0.HOG0038065/N0.HOG0038183/N0.HOG0038306/N0.HOG0038366/N0.HOG0038526/N0.HOG0038622/N0.HOG0038817/N0.HOG0039565/N0.HOG0039774/N0.HOG0039787/N0.HOG0041403/N0.HOG0042236/N0.HOG0043140/N0.HOG0054161/N0.HOG0054297/N0.HOG0054336/N0.HOG0…	43	root	balanced	root_balanced	Level 2
retrograde trafficking	15/1240	18/3601	2.75716e-05	0.00129836	0.00114542	N0.HOG0019462/N0.HOG0030489/N0.HOG0030497/N0.HOG0037990/N0.HOG0052481/N0.HOG0054196/N0.HOG0054841/N0.HOG0056702/N0.HOG0056863/N0.HOG0057685/N0.HOG0057690/N0.HOG0057703/N0.HOG0058151/N0.HOG0058332/N0.HOG0060683	15	root	balanced	root_balanced	Level 2
microtubular network	25/1240	37/3601	3.7096e-05	0.00129836	0.00114542	N0.HOG0026950/N0.HOG0027802/N0.HOG0051894/N0.HOG0052276/N0.HOG0052362/N0.HOG0054238/N0.HOG0054299/N0.HOG0054308/N0.HOG0054563/N0.HOG0054576/N0.HOG0054654/N0.HOG0054848/N0.HOG0055850/N0.HOG0056185/N0.HOG0056701/N0.HOG0057278/N0.HOG0057322/N0.HOG0057450/N0.HOG0057992/N0.HOG0058227/N0.HOG0058319/N0.HOG0058402/N0.HOG0058684/N0.HOG0060604/N0.HOG0060951	25	root	balanced	root_balanced	Level 2
RNA homeostasis	25/1240	38/3601	7.32702e-05	0.00192334	0.00169678	N0.HOG0034619/N0.HOG0037713/N0.HOG0037859/N0.HOG0041346/N0.HOG0051862/N0.HOG0052291/N0.HOG0052484/N0.HOG0052598/N0.HOG0052618/N0.HOG0054183/N0.HOG0054331/N0.HOG0054582/N0.HOG0054845/N0.HOG0055150/N0.HOG0055259/N0.HOG0055332/N0.HOG0055906/N0.HOG0055934/N0.HOG0056735/N0.HOG0056961/N0.HOG0057048/N0.HOG0057617/N0.HOG0057782/N0.HOG0058494/N0.HOG0058541	25	root	balanced	root_balanced	Level 2
vesicle tethering	18/1240	25/3601	0.000135277	0.00284082	0.00250619	N0.HOG0025943/N0.HOG0030418/N0.HOG0038794/N0.HOG0038795/N0.HOG0055073/N0.HOG0055415/N0.HOG0056066/N0.HOG0056127/N0.HOG0056132/N0.HOG0056525/N0.HOG0056743/N0.HOG0057204/N0.HOG0057220/N0.HOG0057447/N0.HOG0057853/N0.HOG0058549/N0.HOG0058566/N0.HOG0064061	18	root	balanced	root_balanced	Level 2
dephosphorylation	20/1240	33/3601	0.00180406	0.031571	0.0278521	N0.HOG0037111/N0.HOG0038629/N0.HOG0054188/N0.HOG0054366/N0.HOG0054377/N0.HOG0054457/N0.HOG0054628/N0.HOG0054830/N0.HOG0055264/N0.HOG0055458/N0.HOG0056161/N0.HOG0056808/N0.HOG0056834/N0.HOG0057686/N0.HOG0057722/N0.HOG0057728/N0.HOG0057837/N0.HOG0058214/N0.HOG0058363/N0.HOG0060341	20	root	balanced	root_balanced	Level 2
nucleosome remodeling	13/1240	19/3601	0.00255802	0.0350873	0.0309542	N0.HOG0038856/N0.HOG0054340/N0.HOG0054431/N0.HOG0054718/N0.HOG0055272/N0.HOG0056089/N0.HOG0057332/N0.HOG0057497/N0.HOG0057546/N0.HOG0057839/N0.HOG0058710/N0.HOG0060206/N0.HOG0062106	13	root	balanced	root_balanced	Level 2
phosphorylation	82/1240	185/3601	0.00267332	0.0350873	0.0309542	N0.HOG0024398/N0.HOG0030405/N0.HOG0030702/N0.HOG0030762/N0.HOG0037985/N0.HOG0038007/N0.HOG0038895/N0.HOG0051232/N0.HOG0051258/N0.HOG0051891/N0.HOG0052061/N0.HOG0052341/N0.HOG0052644/N0.HOG0054182/N0.HOG0054184/N0.HOG0054208/N0.HOG0054215/N0.HOG0054271/N0.HOG0054342/N0.HOG0054357/N0.HOG0054406/N0.HOG0054412/N0.HOG0054534/N0.HOG0054535/N0.HOG0054659/N0.HOG0054677/N0.HOG0055012/N0.HOG0055024/N0.HOG0…	82	root	balanced	root_balanced	Level 2
large ribosomal subunit (LSU)	25/1240	36/3601	1.78121e-05	0.00183464	0.00163121	N0.HOG0026317/N0.HOG0026319/N0.HOG0031388/N0.HOG0032714/N0.HOG0033861/N0.HOG0035433/N0.HOG0037494/N0.HOG0037835/N0.HOG0038064/N0.HOG0038065/N0.HOG0038183/N0.HOG0038526/N0.HOG0038817/N0.HOG0039787/N0.HOG0041403/N0.HOG0042236/N0.HOG0054840/N0.HOG0054974/N0.HOG0055062/N0.HOG0056907/N0.HOG0056988/N0.HOG0057149/N0.HOG0058082/N0.HOG0058593/N0.HOG0061156	25	root	balanced	root_balanced	Level 3
small ribosomal subunit (SSU)	15/1240	19/3601	8.92349e-05	0.0045956	0.00408602	N0.HOG0025601/N0.HOG0030279/N0.HOG0030337/N0.HOG0038306/N0.HOG0038366/N0.HOG0038622/N0.HOG0039565/N0.HOG0039774/N0.HOG0043140/N0.HOG0054161/N0.HOG0054297/N0.HOG0056583/N0.HOG0057636/N0.HOG0058789/N0.HOG0066439	15	root	balanced	root_balanced	Level 3
Coat protein I (COPI) coatomer machinery	12/1240	15/3601	0.000392452	0.0134742	0.0119801	N0.HOG0019462/N0.HOG0030489/N0.HOG0030497/N0.HOG0037990/N0.HOG0052481/N0.HOG0054196/N0.HOG0054841/N0.HOG0056702/N0.HOG0057690/N0.HOG0057703/N0.HOG0058332/N0.HOG0060683	12	root	balanced	root_balanced	Level 3
26S proteasome	11/1240	14/3601	0.00092583	0.0238401	0.0211966	N0.HOG0037363/N0.HOG0037474/N0.HOG0037608/N0.HOG0038043/N0.HOG0038926/N0.HOG0039613/N0.HOG0042246/N0.HOG0056019/N0.HOG0057318/N0.HOG0057501/N0.HOG0057587	11	root	balanced	root_balanced	Level 3
LSU proteome	18/1137	26/3122	0.000655622	0.0314698	0.0296755	N0.HOG0026317/N0.HOG0026319/N0.HOG0031388/N0.HOG0032714/N0.HOG0035433/N0.HOG0037494/N0.HOG0037835/N0.HOG0038064/N0.HOG0038065/N0.HOG0038183/N0.HOG0038526/N0.HOG0038817/N0.HOG0039787/N0.HOG0041403/N0.HOG0042236/N0.HOG0055062/N0.HOG0056988/N0.HOG0061156	18	root	balanced	root_balanced	Level 4
micronutrient uptake systems	2024-04-01	15/3601	0.0165651	0.0993905	0.0697477	N0.HOG0038417	1	caryopsis	Cd	caryopsis_Cd	Level 2
microtubule dynamics	2024-04-01	14/3601	0.0154672	0.0496952	0.0261554	N0.HOG0054145	1	caryopsis	Cd	caryopsis_Cd	Level 3
transition metals	2024-04-01	15/3601	0.0165651	0.0496952	0.0261554	N0.HOG0038417	1	caryopsis	Cd	caryopsis_Cd	Level 3
chelation-based strategy	2024-04-01	3122-10-01	0.012757	0.0255139	NA	N0.HOG0038417	1	caryopsis	Cd	caryopsis_Cd	Level 4
LSU proteome	2024-04-01	26/3122	0.0329138	0.0329138	NA	N0.HOG0030692	1	caryopsis	Cd	caryopsis_Cd	Level 4
Multi-process regulation	2024-05-02	163/3601	0.018607	0.0930349	0.0783452	N0.HOG0057586/N0.HOG0057656	2	embryo	Cd	embryo_Cd	Level 1
cytoplasmic lipid droplet-associated activities	2024-05-01	3601-12-01	0.0165605	0.0818846	0.0615674	N0.HOG0056913	1	embryo	Cd	embryo_Cd	Level 2
calcium-dependent signalling	2024-05-01	17/3601	0.0233956	0.0818846	0.0615674	N0.HOG0057656	1	embryo	Cd	embryo_Cd	Level 2
inositol phosphate metabolism	2024-05-01	17/3601	0.0233956	0.0603853	0.0158909	N0.HOG0057586	1	embryo	Cd	embryo_Cd	Level 3
CAMK protein kinase families	2024-05-01	22/3601	0.0301927	0.0603853	0.0158909	N0.HOG0057656	1	embryo	Cd	embryo_Cd	Level 3
large ribosomal subunit (LSU)	2024-05-01	36/3601	0.0490233	0.0653644	0.0172012	N0.HOG0030692	1	embryo	Cd	embryo_Cd	Level 3
LSU proteome	2024-04-01	26/3122	0.0329138	0.0329138	NA	N0.HOG0030692	1	embryo	Cd	embryo_Cd	Level 4
LSU proteome	2024-06-01	26/3122	0.0489775	0.0489775	NA	N0.HOG0030692	1	leaf	Cd	leaf_Cd	Level 4
auxin	2024-10-02	37/3601	0.00438976	0.0351181	0.0277248	N0.HOG0030402/N0.HOG0055514	2	nod	Cd	nod_Cd	Level 2
BART superfamily	2024-10-02	3601-10-01	0.000308728	0.00180584	0.000950443	N0.HOG0030402/N0.HOG0055514	2	nod	Cd	nod_Cd	Level 3
transport	2024-10-02	3601-12-01	0.00045146	0.00180584	0.000950443	N0.HOG0030402/N0.HOG0055514	2	nod	Cd	nod_Cd	Level 3
LSU proteome	2024-06-01	26/3122	0.0489775	0.0489775	NA	N0.HOG0030692	1	nod	Cd	nod_Cd	Level 4
abscisic acid	2024-05-01	18/3601	0.0247581	0.0457973	0.0192831	N0.HOG0027981	1	panicle	Cd	panicle_Cd	Level 2
EC_1 oxidoreductases	2024-05-02	190/3601	0.0249179	0.0457973	0.0192831	N0.HOG0027981/N0.HOG0057739	2	panicle	Cd	panicle_Cd	Level 2
vesicle target membrane fusion	2024-05-01	20/3601	0.0274784	0.0457973	0.0192831	N0.HOG0054233	1	panicle	Cd	panicle_Cd	Level 2
EC_1-2 oxidoreductase acting on aldehyde or oxo group of donor	2024-04-01	14/3601	0.0154672	0.050609	0.0106545	N0.HOG0027981	1	panicle	Cd	panicle_Cd	Level 3
SNARE membrane fusion complexes	2024-04-01	20/3601	0.0220408	0.050609	0.0106545	N0.HOG0054233	1	panicle	Cd	panicle_Cd	Level 3
large ribosomal subunit (LSU)	2024-04-01	36/3601	0.0394094	0.050609	0.0106545	N0.HOG0030692	1	panicle	Cd	panicle_Cd	Level 3
biosynthesis	2024-04-01	37/3601	0.0404872	0.050609	0.0106545	N0.HOG0027981	1	panicle	Cd	panicle_Cd	Level 3
EC_2-4 glycosyltransferase	2024-04-01	72/3601	0.0776423	0.0776423	0.0163457	N0.HOG0044010	1	panicle	Cd	panicle_Cd	Level 3
LSU proteome	2024-03-01	26/3122	0.0247844	0.0247844	NA	N0.HOG0030692	1	panicle	Cd	panicle_Cd	Level 4
BART superfamily	2024-07-01	3601-10-01	0.0192938	0.0652176	0.0343251	N0.HOG0057589	1	root	Cd	root_Cd	Level 3
EC_1-2 oxidoreductase acting on aldehyde or oxo group of donor	2024-07-01	14/3601	0.0269215	0.0652176	0.0343251	N0.HOG0037623	1	root	Cd	root_Cd	Level 3
inositol phosphate metabolism	2024-07-01	17/3601	0.0326088	0.0652176	0.0343251	N0.HOG0057586	1	root	Cd	root_Cd	Level 3
DMT superfamily	2024-07-01	31/3601	0.0587746	0.0815656	0.0429292	N0.HOG0051413	1	root	Cd	root_Cd	Level 3
large ribosomal subunit (LSU)	2024-07-01	36/3601	0.0679713	0.0815656	0.0429292	N0.HOG0030692	1	root	Cd	root_Cd	Level 3
LSU proteome	2024-06-01	26/3122	0.0489775	0.0489775	NA	N0.HOG0030692	1	root	Cd	root_Cd	Level 4
condensing enzyme activities	2024-06-01	1963-11-01	0.0331962	0.0331962	NA	N0.HOG0031518	1	root	Cd	root_Cd	Level 5
3-ketoacyl-CoA synthase *(KCS)	2024-02-01	10/583	0.0340401	0.0340401	NA	N0.HOG0031518	1	root	Cd	root_Cd	Level 6
Cell wall organisation	2024-10-03	151/3601	0.0069795	0.0488565	0.044081	N0.HOG0037035/N0.HOG0052134/N0.HOG0052916	3	caryopsis	Cs	caryopsis_Cs	Level 1
pectin	2024-10-02	37/3601	0.00438976	0.0395079	0.0323456	N0.HOG0037035/N0.HOG0052134	2	caryopsis	Cs	caryopsis_Cs	Level 2
ABC2 family	2024-08-01	13/3122	0.0328668	0.0744181	0.0522232	N0.HOG0052916	1	caryopsis	Cs	caryopsis_Cs	Level 4
anion transporter *(NRT1/PTR)	2024-08-01	23/3122	0.0575019	0.0744181	0.0522232	N0.HOG0055097	1	caryopsis	Cs	caryopsis_Cs	Level 4
modification and degradation	2024-08-01	30/3122	0.0744181	0.0744181	0.0522232	N0.HOG0037035	1	caryopsis	Cs	caryopsis_Cs	Level 4
subfamily ABCG transporter	2024-06-01	1963-12-01	0.0361679	0.0361679	NA	N0.HOG0052916	1	caryopsis	Cs	caryopsis_Cs	Level 5
EC_3-4 hydrolase acting on peptide bond (peptidase)	3/16	56/3601	0.00172864	0.0259297	0.0181962	N0.HOG0055223/N0.HOG0055442/N0.HOG0057767	3	embryo	Cs	embryo_Cs	Level 3
transcription factor *(WRKY)	2024-05-01	23/1963	0.057284	0.057284	NA	N0.HOG0055817	1	embryo	Cs	embryo_Cs	Level 5
ascorbate-based redox regulation	2024-05-01	3601-11-01	0.0151889	0.0414012	0.0261482	N0.HOG0057860	1	nod	Cs	nod_Cs	Level 2
embryogenesis	2024-05-01	3601-12-01	0.0165605	0.0414012	0.0261482	N0.HOG0058775	1	nod	Cs	nod_Cs	Level 2
EC_3-2 glycosylase	2024-08-02	53/3601	0.00562392	0.0168718	0.0118398	N0.HOG0037529/N0.HOG0061453	2	nod	Cs	nod_Cs	Level 3
ABC2 family	2024-04-01	13/3122	0.0165602	0.0331203	0.0174317	N0.HOG0052423	1	nod	Cs	nod_Cs	Level 4
RING-HC-class	2024-02-01	13/1963	0.0132045	0.0132045	NA	N0.HOG0056773	1	nod	Cs	nod_Cs	Level 5
anterograde trafficking	2024-04-01	13/3601	0.0143684	0.0264931	0.00929581	N0.HOG0041923	1	panicle	Cs	panicle_Cs	Level 2
jasmonic acid	2024-04-01	16/3601	0.017662	0.0264931	0.00929581	N0.HOG0025519	1	panicle	Cs	panicle_Cs	Level 2
EC_3-2 glycosylase	2024-08-02	53/3601	0.00562392	0.0224957	0.0118398	N0.HOG0037529/N0.HOG0056923	2	panicle	Cs	panicle_Cs	Level 3
mRNA deadenylation-dependent decay	2024-08-01	3601-11-01	0.0242013	0.0484025	0.025475	N0.HOG0038444	1	panicle	Cs	panicle_Cs	Level 3
U-Box E3 ubiquitin ligase activities	2024-05-01	18/3122	0.0285152	0.0285152	NA	N0.HOG0057829	1	panicle	Cs	panicle_Cs	Level 4
group-II	2024-03-01	1963-10-01	0.0152127	0.0152127	NA	N0.HOG0057829	1	panicle	Cs	panicle_Cs	Level 5
EC_1 oxidoreductases	5/16	190/3601	0.0010518	0.0178805	0.014393	N0.HOG0055337/N0.HOG0057860/N0.HOG0057921/N0.HOG0058762/N0.HOG0060320	5	root	Cs	root_Cs	Level 2
calcium-dependent signalling	2/16	17/3601	0.00242171	0.0205846	0.0165696	N0.HOG0056449/N0.HOG0056893	2	root	Cs	root_Cs	Level 2
MIP family	2024-10-01	3601-10-01	0.0274595	0.0876513	0.0576654	N0.HOG0037113	1	root	Cs	root_Cs	Level 3
monolignol biosynthesis	2024-10-01	3601-10-01	0.0274595	0.0876513	0.0576654	N0.HOG0057168	1	root	Cs	root_Cs	Level 3
EC_2-6 transferase transferring nitrogenous group	2024-10-01	3601-12-01	0.0328693	0.0876513	0.0576654	N0.HOG0032876	1	root	Cs	root_Cs	Level 3
ABC2 family	2024-08-01	13/3122	0.0328668	0.0862529	0.0605284	N0.HOG0052423	1	root	Cs	root_Cs	Level 4
anion transporter *(NRT1/PTR)	2024-08-01	23/3122	0.0575019	0.0862529	0.0605284	N0.HOG0037316	1	root	Cs	root_Cs	Level 4
HOMEO domain	2024-08-01	35/3122	0.0863379	0.0863379	0.060588	N0.HOG0057267	1	root	Cs	root_Cs	Level 4
HD-ZIP I/II-type transcription factor	2024-03-01	1963-12-01	0.0182366	0.0182366	NA	N0.HOG0057267	1	root	Cs	root_Cs	Level 5
Protein translocation	2024-01-01	55/3601	0.0152735	0.0152735	NA	N0.HOG0051182	1	caryopsis	Dd	caryopsis_Dd	Level 1
mitochondrion	2024-01-01	14/3601	0.00388781	0.00388781	NA	N0.HOG0051182	1	caryopsis	Dd	caryopsis_Dd	Level 2
Protein homeostasis	2024-01-01	345/3601	0.0958067	0.0958067	NA	N0.HOG0040625	1	embryo	Dd	embryo_Dd	Level 1
ubiquitin-proteasome system	2024-01-01	202/3601	0.0560955	0.0560955	NA	N0.HOG0040625	1	embryo	Dd	embryo_Dd	Level 2
ubiquitin-fold protein conjugation	2024-01-01	156/3601	0.0433213	0.0433213	NA	N0.HOG0040625	1	embryo	Dd	embryo_Dd	Level 3
Cell wall organisation	2024-04-02	151/3601	0.00991345	0.0297403	0.0208704	N0.HOG0027505/N0.HOG0042600	2	leaf	Dd	leaf_Dd	Level 1
cutin and suberin	2024-04-01	15/3601	0.0165651	0.0385552	0.0162338	N0.HOG0042600	1	leaf	Dd	leaf_Dd	Level 2
lignin	2024-04-01	15/3601	0.0165651	0.0385552	0.0162338	N0.HOG0027505	1	leaf	Dd	leaf_Dd	Level 2
ROP-GTPase regulatory system	2024-04-01	21/3601	0.0231331	0.0385552	0.0162338	N0.HOG0057763	1	leaf	Dd	leaf_Dd	Level 2
MOP superfamily	2024-04-01	3601-10-01	0.0110664	0.0221329	0.0116489	N0.HOG0058559	1	leaf	Dd	leaf_Dd	Level 3
MATE family	2024-05-01	3122-10-01	0.0159232	0.0190834	NA	N0.HOG0058559	1	leaf	Dd	leaf_Dd	Level 4
transcriptional repressor *(IAA/AUX)	2024-05-01	3122-12-01	0.0190834	0.0190834	NA	N0.HOG0055950	1	leaf	Dd	leaf_Dd	Level 4
Protein homeostasis	2024-01-01	345/3601	0.0958067	0.0958067	NA	N0.HOG0040625	1	panicle	Dd	panicle_Dd	Level 1
clathrin coated vesicle (CCV) machinery	2024-03-01	15/3601	0.012448	0.037344	0.0262063	N0.HOG0058634	1	panicle	Dd	panicle_Dd	Level 2
ubiquitin-fold protein conjugation	2024-01-01	156/3601	0.0433213	0.0433213	NA	N0.HOG0040625	1	panicle	Dd	panicle_Dd	Level 3
EC_1 oxidoreductases	2024-01-01	190/3601	0.0527631	0.0527631	NA	N0.HOG0038931	1	root	Dd	root_Dd	Level 2
EC_1-14 oxidoreductase acting on paired donor with incorporation or reduction of molecular oxygen	2024-01-01	60/3601	0.016662	0.016662	NA	N0.HOG0038931	1	root	Dd	root_Dd	Level 3
cutin and suberin	2024-04-01	15/3601	0.0165651	0.0414127	0.0174369	N0.HOG0057984	1	caryopsis	Ds	caryopsis_Ds	Level 2
Programmed Cell Death (PCD) system	2024-04-01	15/3601	0.0165651	0.0414127	0.0174369	N0.HOG0038527	1	caryopsis	Ds	caryopsis_Ds	Level 2
MTCC family	2024-05-01	3601-12-01	0.0165605	0.0233956	NA	N0.HOG0057708	1	caryopsis	Ds	caryopsis_Ds	Level 3
mitochondrial ribosome biogenesis	2024-05-01	17/3601	0.0233956	0.0233956	NA	N0.HOG0038422	1	caryopsis	Ds	caryopsis_Ds	Level 3
small ribosomal subunit proteome	2024-04-01	19/3122	0.0241335	0.0241335	NA	N0.HOG0038422	1	caryopsis	Ds	caryopsis_Ds	Level 4
Redox homeostasis	2024-02-01	63/3601	0.034689	0.069378	0.0365147	N0.HOG0060339	1	embryo	Ds	embryo_Ds	Level 1
Multi-process regulation	2024-02-01	163/3601	0.0884935	0.0884935	0.0465755	N0.HOG0038527	1	embryo	Ds	embryo_Ds	Level 1
Programmed Cell Death (PCD) system	2024-02-01	15/3601	0.00831482	0.00997362	NA	N0.HOG0038527	1	embryo	Ds	embryo_Ds	Level 2
glutathione-based redox regulation	2024-02-01	18/3601	0.00997362	0.00997362	NA	N0.HOG0060339	1	embryo	Ds	embryo_Ds	Level 2
MTCC family	2024-06-01	3601-12-01	0.0198423	0.0350156	NA	N0.HOG0054456	1	embryo	Ds	embryo_Ds	Level 3
CRP (cysteine-rich-peptide) category	2024-06-01	14/3601	0.0231172	0.0350156	NA	N0.HOG0057778	1	embryo	Ds	embryo_Ds	Level 3
glutathione S-transferase activities	2024-06-01	17/3601	0.0280125	0.0350156	NA	N0.HOG0060339	1	embryo	Ds	embryo_Ds	Level 3
mitochondrial ribosome biogenesis	2024-06-01	17/3601	0.0280125	0.0350156	NA	N0.HOG0038422	1	embryo	Ds	embryo_Ds	Level 3
transcription co-activation	2024-06-01	23/3601	0.0377417	0.0377417	NA	N0.HOG0032751	1	embryo	Ds	embryo_Ds	Level 3
MEDIATOR complex	2024-05-01	13/3122	0.0206604	0.0300801	NA	N0.HOG0032751	1	embryo	Ds	embryo_Ds	Level 4
small ribosomal subunit proteome	2024-05-01	19/3122	0.0300801	0.0300801	NA	N0.HOG0038422	1	embryo	Ds	embryo_Ds	Level 4
Amino acid metabolism	2024-01-01	60/3601	0.016662	0.016662	NA	N0.HOG0057346	1	leaf	Ds	leaf_Ds	Level 1
amino acid degradation	2024-01-01	16/3601	0.00444321	0.00888642	0.00467706	N0.HOG0057346	1	leaf	Ds	leaf_Ds	Level 2
EC_1-2 oxidoreductase acting on aldehyde or oxo group of donor	2024-01-01	14/3601	0.00388781	0.00388781	NA	N0.HOG0057346	1	leaf	Ds	leaf_Ds	Level 3
MTCC family	2024-01-01	3601-12-01	0.00333241	0.00333241	NA	N0.HOG0054456	1	nod	Ds	nod_Ds	Level 3
Redox homeostasis	2024-01-01	63/3601	0.0174951	0.0174951	NA	N0.HOG0039131	1	panicle	Ds	panicle_Ds	Level 1
glutathione-based redox regulation	2024-01-01	18/3601	0.00499861	0.00499861	NA	N0.HOG0039131	1	panicle	Ds	panicle_Ds	Level 2
glutathione S-transferase activities	2024-01-01	17/3601	0.00472091	0.00472091	NA	N0.HOG0039131	1	panicle	Ds	panicle_Ds	Level 3
ABC2 family	2024-05-01	13/3122	0.0206604	0.031643	NA	N0.HOG0051218	1	panicle	Ds	panicle_Ds	Level 4
AAAP family	2024-05-01	20/3122	0.031643	0.031643	NA	N0.HOG0034550	1	panicle	Ds	panicle_Ds	Level 4
subfamily ABCG transporter	2024-03-01	1963-12-01	0.0182366	0.0182366	NA	N0.HOG0051218	1	panicle	Ds	panicle_Ds	Level 5
Programmed Cell Death (PCD) system	2024-03-01	15/3601	0.012448	0.037344	0.0262063	N0.HOG0038527	1	root	Ds	root_Ds	Level 2
MTCC family	2024-03-01	3601-12-01	0.0099667	0.0099667	NA	N0.HOG0054456	1	root	Ds	root_Ds	Level 3
Solute transport	268/2554	333/3601	2.07316e-05	0.000559752	0.000480099	N0.HOG0024527/N0.HOG0027882/N0.HOG0030346/N0.HOG0030349/N0.HOG0030350/N0.HOG0030351/N0.HOG0030380/N0.HOG0030402/N0.HOG0030404/N0.HOG0030891/N0.HOG0031641/N0.HOG0032397/N0.HOG0034784/N0.HOG0036381/N0.HOG0036698/N0.HOG0037046/N0.HOG0037113/N0.HOG0037114/N0.HOG0037202/N0.HOG0037203/N0.HOG0037258/N0.HOG0037259/N0.HOG0037315/N0.HOG0037316/N0.HOG0037364/N0.HOG0037519/N0.HOG0037578/N0.HOG0037884/N0.HOG0…	268	caryopsis	variable	caryopsis_variable	Level 1
Phytohormone action	131/2554	158/3601	0.000278171	0.00375531	0.00322093	N0.HOG0025519/N0.HOG0025522/N0.HOG0028563/N0.HOG0030402/N0.HOG0030404/N0.HOG0030555/N0.HOG0030762/N0.HOG0033468/N0.HOG0035452/N0.HOG0035872/N0.HOG0037298/N0.HOG0037299/N0.HOG0037884/N0.HOG0038398/N0.HOG0038615/N0.HOG0038731/N0.HOG0039740/N0.HOG0040812/N0.HOG0041094/N0.HOG0042370/N0.HOG0050215/N0.HOG0050779/N0.HOG0051823/N0.HOG0051861/N0.HOG0051888/N0.HOG0051969/N0.HOG0052034/N0.HOG0052186/N0.HOG0…	131	caryopsis	variable	caryopsis_variable	Level 1
Plant organogenesis	55/2554	63/3601	0.00169817	0.0114626	0.00983151	N0.HOG0028674/N0.HOG0030745/N0.HOG0038442/N0.HOG0038453/N0.HOG0039693/N0.HOG0052271/N0.HOG0052308/N0.HOG0052381/N0.HOG0052396/N0.HOG0052541/N0.HOG0052671/N0.HOG0052889/N0.HOG0053978/N0.HOG0054294/N0.HOG0054442/N0.HOG0054559/N0.HOG0054590/N0.HOG0054651/N0.HOG0054672/N0.HOG0055033/N0.HOG0055065/N0.HOG0055188/N0.HOG0055270/N0.HOG0055923/N0.HOG0056142/N0.HOG0056451/N0.HOG0056497/N0.HOG0056946/N0.HOG0…	55	caryopsis	variable	caryopsis_variable	Level 1
Redox homeostasis	55/2554	63/3601	0.00169817	0.0114626	0.00983151	N0.HOG0026170/N0.HOG0030670/N0.HOG0030671/N0.HOG0033751/N0.HOG0037322/N0.HOG0039131/N0.HOG0039232/N0.HOG0039475/N0.HOG0043915/N0.HOG0044451/N0.HOG0051621/N0.HOG0052341/N0.HOG0052446/N0.HOG0052744/N0.HOG0052937/N0.HOG0052971/N0.HOG0053041/N0.HOG0054272/N0.HOG0054402/N0.HOG0054419/N0.HOG0054453/N0.HOG0054642/N0.HOG0054740/N0.HOG0055450/N0.HOG0055529/N0.HOG0055885/N0.HOG0056032/N0.HOG0056073/N0.HOG0…	55	caryopsis	variable	caryopsis_variable	Level 1
DNA-binding transcriptional regulation	389/2554	475/3601	3.04019e-09	3.1922e-07	2.94418e-07	N0.HOG0028674/N0.HOG0030177/N0.HOG0030179/N0.HOG0030180/N0.HOG0036894/N0.HOG0036895/N0.HOG0037492/N0.HOG0037493/N0.HOG0038088/N0.HOG0038177/N0.HOG0038442/N0.HOG0038453/N0.HOG0039763/N0.HOG0039831/N0.HOG0040434/N0.HOG0040724/N0.HOG0041817/N0.HOG0043126/N0.HOG0043249/N0.HOG0047560/N0.HOG0051010/N0.HOG0051262/N0.HOG0051429/N0.HOG0051473/N0.HOG0051831/N0.HOG0051886/N0.HOG0051912/N0.HOG0051913/N0.HOG0…	389	caryopsis	variable	caryopsis_variable	Level 2
EC_3 hydrolases	161/2554	190/3601	4.02677e-06	0.000211405	0.00019498	N0.HOG0027505/N0.HOG0031366/N0.HOG0035412/N0.HOG0035790/N0.HOG0036529/N0.HOG0037075/N0.HOG0037076/N0.HOG0037522/N0.HOG0037523/N0.HOG0037529/N0.HOG0037980/N0.HOG0037981/N0.HOG0038041/N0.HOG0038042/N0.HOG0038104/N0.HOG0038198/N0.HOG0038271/N0.HOG0038459/N0.HOG0038461/N0.HOG0038542/N0.HOG0039219/N0.HOG0039570/N0.HOG0039849/N0.HOG0042781/N0.HOG0046751/N0.HOG0051138/N0.HOG0051305/N0.HOG0051400/N0.HOG0…	161	caryopsis	variable	caryopsis_variable	Level 2
EC_1 oxidoreductases	160/2554	190/3601	9.45889e-06	0.000331061	0.000305339	N0.HOG0020703/N0.HOG0023397/N0.HOG0024907/N0.HOG0025373/N0.HOG0025519/N0.HOG0025522/N0.HOG0030415/N0.HOG0030442/N0.HOG0030668/N0.HOG0030670/N0.HOG0031288/N0.HOG0033047/N0.HOG0033468/N0.HOG0035390/N0.HOG0035452/N0.HOG0035872/N0.HOG0037622/N0.HOG0037623/N0.HOG0037860/N0.HOG0037895/N0.HOG0038086/N0.HOG0038402/N0.HOG0038731/N0.HOG0038785/N0.HOG0038931/N0.HOG0038932/N0.HOG0039001/N0.HOG0039475/N0.HOG0…	160	caryopsis	variable	caryopsis_variable	Level 2
carrier-mediated transport	190/2554	235/3601	0.000224178	0.00588468	0.00542747	N0.HOG0027882/N0.HOG0030346/N0.HOG0030349/N0.HOG0030350/N0.HOG0030351/N0.HOG0030380/N0.HOG0030402/N0.HOG0030404/N0.HOG0034784/N0.HOG0036381/N0.HOG0036698/N0.HOG0037202/N0.HOG0037203/N0.HOG0037258/N0.HOG0037259/N0.HOG0037315/N0.HOG0037316/N0.HOG0037364/N0.HOG0037519/N0.HOG0037578/N0.HOG0037982/N0.HOG0038111/N0.HOG0038193/N0.HOG0038389/N0.HOG0038630/N0.HOG0039791/N0.HOG0039856/N0.HOG0040069/N0.HOG0…	190	caryopsis	variable	caryopsis_variable	Level 2
glutathione-based redox regulation	18/2554	18/3601	0.00202659	0.0425584	0.0392518	N0.HOG0026170/N0.HOG0033751/N0.HOG0039131/N0.HOG0039232/N0.HOG0052744/N0.HOG0054402/N0.HOG0054453/N0.HOG0056481/N0.HOG0056482/N0.HOG0056523/N0.HOG0056796/N0.HOG0058561/N0.HOG0058781/N0.HOG0059082/N0.HOG0059083/N0.HOG0060339/N0.HOG0060979/N0.HOG0026171	18	caryopsis	variable	caryopsis_variable	Level 2
EC_1-14 oxidoreductase acting on paired donor with incorporation or reduction of molecular oxygen	56/2554	60/3601	1.62531e-05	0.00172283	0.00147133	N0.HOG0023397/N0.HOG0024907/N0.HOG0030415/N0.HOG0033468/N0.HOG0035390/N0.HOG0035452/N0.HOG0037860/N0.HOG0037895/N0.HOG0038402/N0.HOG0038731/N0.HOG0038931/N0.HOG0038932/N0.HOG0039001/N0.HOG0040812/N0.HOG0041094/N0.HOG0041695/N0.HOG0051168/N0.HOG0051869/N0.HOG0051872/N0.HOG0052355/N0.HOG0052374/N0.HOG0052601/N0.HOG0052682/N0.HOG0052716/N0.HOG0054194/N0.HOG0054455/N0.HOG0054498/N0.HOG0054512/N0.HOG0…	56	caryopsis	variable	caryopsis_variable	Level 3
EC_3-1 hydrolase acting on ester bond	50/2554	55/3601	0.000297915	0.00972937	0.0083091	N0.HOG0031366/N0.HOG0035412/N0.HOG0036529/N0.HOG0038041/N0.HOG0038042/N0.HOG0038104/N0.HOG0038271/N0.HOG0039849/N0.HOG0042781/N0.HOG0052329/N0.HOG0052454/N0.HOG0052540/N0.HOG0052611/N0.HOG0052907/N0.HOG0052908/N0.HOG0053019/N0.HOG0053059/N0.HOG0054201/N0.HOG0054428/N0.HOG0054542/N0.HOG0054700/N0.HOG0055025/N0.HOG0055039/N0.HOG0055093/N0.HOG0055234/N0.HOG0055240/N0.HOG0055273/N0.HOG0055398/N0.HOG0…	50	caryopsis	variable	caryopsis_variable	Level 3
beta-hairpin exposed by alpha/beta-scaffold structure	103/2554	122/3601	0.000324132	0.00972937	0.0083091	N0.HOG0036894/N0.HOG0036895/N0.HOG0038088/N0.HOG0039763/N0.HOG0043249/N0.HOG0047560/N0.HOG0051262/N0.HOG0051913/N0.HOG0051983/N0.HOG0052271/N0.HOG0052279/N0.HOG0052432/N0.HOG0052450/N0.HOG0052541/N0.HOG0052677/N0.HOG0052724/N0.HOG0052733/N0.HOG0052889/N0.HOG0053035/N0.HOG0053100/N0.HOG0053128/N0.HOG0054136/N0.HOG0054164/N0.HOG0054292/N0.HOG0054314/N0.HOG0054397/N0.HOG0054442/N0.HOG0054475/N0.HOG0…	103	caryopsis	variable	caryopsis_variable	Level 3
biosynthesis	35/2554	37/3601	0.000367146	0.00972937	0.0083091	N0.HOG0025519/N0.HOG0025522/N0.HOG0035452/N0.HOG0035872/N0.HOG0038086/N0.HOG0041094/N0.HOG0042370/N0.HOG0051969/N0.HOG0052034/N0.HOG0054259/N0.HOG0054449/N0.HOG0054455/N0.HOG0054683/N0.HOG0054700/N0.HOG0054751/N0.HOG0054873/N0.HOG0055179/N0.HOG0055237/N0.HOG0056022/N0.HOG0056474/N0.HOG0056542/N0.HOG0056577/N0.HOG0056671/N0.HOG0057670/N0.HOG0057797/N0.HOG0058274/N0.HOG0058310/N0.HOG0058351/N0.HOG0…	35	caryopsis	variable	caryopsis_variable	Level 3
EC_1-11 oxidoreductase acting on peroxide as acceptor	26/2554	27/3601	0.00109601	0.0232354	0.0198435	N0.HOG0039475/N0.HOG0050869/N0.HOG0052480/N0.HOG0054162/N0.HOG0054419/N0.HOG0055033/N0.HOG0055171/N0.HOG0055268/N0.HOG0055534/N0.HOG0055887/N0.HOG0056167/N0.HOG0056431/N0.HOG0056895/N0.HOG0057726/N0.HOG0057741/N0.HOG0057742/N0.HOG0057743/N0.HOG0058114/N0.HOG0058400/N0.HOG0058555/N0.HOG0059769/N0.HOG0059778/N0.HOG0059834/N0.HOG0060133/N0.HOG0061685/N0.HOG0064860	26	caryopsis	variable	caryopsis_variable	Level 3
MYB transcription factor family	35/2163	36/3122	2.87977e-05	0.00146868	0.00121253	N0.HOG0038177/N0.HOG0052121/N0.HOG0052191/N0.HOG0052444/N0.HOG0053078/N0.HOG0054476/N0.HOG0054592/N0.HOG0054639/N0.HOG0054792/N0.HOG0055181/N0.HOG0055300/N0.HOG0055567/N0.HOG0055855/N0.HOG0056085/N0.HOG0056493/N0.HOG0056582/N0.HOG0056837/N0.HOG0056958/N0.HOG0057068/N0.HOG0057127/N0.HOG0057311/N0.HOG0057489/N0.HOG0057880/N0.HOG0058194/N0.HOG0058551/N0.HOG0058611/N0.HOG0060332/N0.HOG0061721/N0.HOG0…	35	caryopsis	variable	caryopsis_variable	Level 4
NAC transcription factor	35/2163	38/3122	0.000739961	0.018869	0.0155781	N0.HOG0036894/N0.HOG0036895/N0.HOG0038088/N0.HOG0039763/N0.HOG0043249/N0.HOG0051913/N0.HOG0052271/N0.HOG0052541/N0.HOG0052733/N0.HOG0052889/N0.HOG0053128/N0.HOG0054442/N0.HOG0054475/N0.HOG0054567/N0.HOG0054698/N0.HOG0055271/N0.HOG0055863/N0.HOG0056451/N0.HOG0057420/N0.HOG0057427/N0.HOG0057518/N0.HOG0057519/N0.HOG0057794/N0.HOG0057998/N0.HOG0058074/N0.HOG0058087/N0.HOG0058271/N0.HOG0058305/N0.HOG0…	35	caryopsis	variable	caryopsis_variable	Level 4
phospholipase activities	16/2163	16/3122	0.00277043	0.0470973	0.0388832	N0.HOG0052454/N0.HOG0055139/N0.HOG0055241/N0.HOG0055316/N0.HOG0055927/N0.HOG0055928/N0.HOG0056057/N0.HOG0056428/N0.HOG0056721/N0.HOG0056733/N0.HOG0056977/N0.HOG0057505/N0.HOG0057975/N0.HOG0062076/N0.HOG0063058/N0.HOG0058624	16	caryopsis	variable	caryopsis_variable	Level 4
R2R3-MYB transcription factor family	34/1364	35/1963	4.28548e-05	0.000599968	0.000451104	N0.HOG0052121/N0.HOG0052191/N0.HOG0052444/N0.HOG0053078/N0.HOG0054476/N0.HOG0054592/N0.HOG0054639/N0.HOG0054792/N0.HOG0055181/N0.HOG0055300/N0.HOG0055567/N0.HOG0055855/N0.HOG0056085/N0.HOG0056493/N0.HOG0056582/N0.HOG0056837/N0.HOG0056958/N0.HOG0057068/N0.HOG0057127/N0.HOG0057311/N0.HOG0057489/N0.HOG0057880/N0.HOG0058194/N0.HOG0058551/N0.HOG0058611/N0.HOG0060332/N0.HOG0061721/N0.HOG0061998/N0.HOG0…	34	caryopsis	variable	caryopsis_variable	Level 5
PPR-type RNA editing factor activities	13/1364	13/1963	0.00864978	0.0495224	0.0372349	N0.HOG0051289/N0.HOG0051973/N0.HOG0052421/N0.HOG0053146/N0.HOG0054423/N0.HOG0054436/N0.HOG0054537/N0.HOG0054818/N0.HOG0055211/N0.HOG0055485/N0.HOG0055880/N0.HOG0058157/N0.HOG0060752	13	caryopsis	variable	caryopsis_variable	Level 5
HD-ZIP I/II-type transcription factor	12/1364	1963-12-01	0.012482	0.0495224	0.0372349	N0.HOG0052306/N0.HOG0054661/N0.HOG0057267/N0.HOG0057363/N0.HOG0057822/N0.HOG0057986/N0.HOG0058328/N0.HOG0061021/N0.HOG0062032/N0.HOG0063985/N0.HOG0065866/N0.HOG0059924	12	caryopsis	variable	caryopsis_variable	Level 5
RING-H2-class	42/1364	50/1963	0.0141493	0.0495224	0.0372349	N0.HOG0050868/N0.HOG0051464/N0.HOG0051905/N0.HOG0052350/N0.HOG0052873/N0.HOG0054461/N0.HOG0054462/N0.HOG0054734/N0.HOG0054757/N0.HOG0054813/N0.HOG0055041/N0.HOG0055042/N0.HOG0055481/N0.HOG0056516/N0.HOG0056765/N0.HOG0056899/N0.HOG0056976/N0.HOG0056986/N0.HOG0057020/N0.HOG0057266/N0.HOG0057383/N0.HOG0057484/N0.HOG0057750/N0.HOG0057752/N0.HOG0057898/N0.HOG0057903/N0.HOG0057916/N0.HOG0058093/N0.HOG0…	42	caryopsis	variable	caryopsis_variable	Level 5
ATL-subclass E3 ubiquitin ligase	32/415	35/583	0.00299271	0.0149635	0.0126009	N0.HOG0050868/N0.HOG0051464/N0.HOG0051905/N0.HOG0054461/N0.HOG0054462/N0.HOG0054734/N0.HOG0055041/N0.HOG0055042/N0.HOG0055481/N0.HOG0056516/N0.HOG0056899/N0.HOG0056976/N0.HOG0056986/N0.HOG0057020/N0.HOG0057266/N0.HOG0057383/N0.HOG0057750/N0.HOG0057752/N0.HOG0057898/N0.HOG0057916/N0.HOG0058093/N0.HOG0058205/N0.HOG0058406/N0.HOG0058560/N0.HOG0058795/N0.HOG0058796/N0.HOG0059943/N0.HOG0060348/N0.HOG0…	32	caryopsis	variable	caryopsis_variable	Level 6
substrate adaptor	16/66	16/82	0.020495	0.020495	NA	N0.HOG0033629/N0.HOG0035068/N0.HOG0051393/N0.HOG0052357/N0.HOG0054758/N0.HOG0055506/N0.HOG0055824/N0.HOG0056028/N0.HOG0056178/N0.HOG0057113/N0.HOG0057138/N0.HOG0057672/N0.HOG0058081/N0.HOG0058376/N0.HOG0059868/N0.HOG0060992	16	caryopsis	variable	caryopsis_variable	Level 7
Solute transport	253/2258	333/3601	4.5137e-08	1.2187e-06	1.09279e-06	N0.HOG0024527/N0.HOG0025011/N0.HOG0025607/N0.HOG0027882/N0.HOG0030346/N0.HOG0030347/N0.HOG0030349/N0.HOG0030351/N0.HOG0030380/N0.HOG0030402/N0.HOG0030404/N0.HOG0030485/N0.HOG0030891/N0.HOG0031641/N0.HOG0031912/N0.HOG0032397/N0.HOG0034550/N0.HOG0034784/N0.HOG0035231/N0.HOG0036381/N0.HOG0036698/N0.HOG0037046/N0.HOG0037114/N0.HOG0037202/N0.HOG0037203/N0.HOG0037258/N0.HOG0037259/N0.HOG0037315/N0.HOG0…	253	embryo	variable	embryo_variable	Level 1
DNA-binding transcriptional regulation	346/2258	475/3601	3.81383e-07	4.00452e-05	3.77368e-05	N0.HOG0028674/N0.HOG0030179/N0.HOG0030180/N0.HOG0036894/N0.HOG0036895/N0.HOG0037492/N0.HOG0038088/N0.HOG0038089/N0.HOG0038177/N0.HOG0038453/N0.HOG0039763/N0.HOG0040434/N0.HOG0040724/N0.HOG0041817/N0.HOG0043249/N0.HOG0047560/N0.HOG0051010/N0.HOG0051262/N0.HOG0051429/N0.HOG0051473/N0.HOG0051886/N0.HOG0051912/N0.HOG0051913/N0.HOG0051983/N0.HOG0051996/N0.HOG0052012/N0.HOG0052121/N0.HOG0052142/N0.HOG0…	346	embryo	variable	embryo_variable	Level 2
carrier-mediated transport	180/2258	235/3601	1.89579e-06	9.95288e-05	9.37915e-05	N0.HOG0025011/N0.HOG0027882/N0.HOG0030346/N0.HOG0030347/N0.HOG0030349/N0.HOG0030351/N0.HOG0030380/N0.HOG0030402/N0.HOG0030404/N0.HOG0030485/N0.HOG0031912/N0.HOG0034550/N0.HOG0034784/N0.HOG0035231/N0.HOG0036381/N0.HOG0036698/N0.HOG0037202/N0.HOG0037203/N0.HOG0037258/N0.HOG0037259/N0.HOG0037315/N0.HOG0037316/N0.HOG0037364/N0.HOG0037518/N0.HOG0037519/N0.HOG0037578/N0.HOG0037976/N0.HOG0038111/N0.HOG0…	180	embryo	variable	embryo_variable	Level 2
EC_1 oxidoreductases	148/2258	190/3601	3.02455e-06	0.000105859	9.9757e-05	N0.HOG0020703/N0.HOG0020705/N0.HOG0023397/N0.HOG0024907/N0.HOG0024908/N0.HOG0025373/N0.HOG0025521/N0.HOG0025522/N0.HOG0027293/N0.HOG0030415/N0.HOG0030442/N0.HOG0030668/N0.HOG0030670/N0.HOG0031288/N0.HOG0032040/N0.HOG0033047/N0.HOG0034892/N0.HOG0035390/N0.HOG0035452/N0.HOG0035872/N0.HOG0037622/N0.HOG0037623/N0.HOG0037860/N0.HOG0038086/N0.HOG0038402/N0.HOG0038731/N0.HOG0038785/N0.HOG0038931/N0.HOG0…	148	embryo	variable	embryo_variable	Level 2
EC_3 hydrolases	147/2258	190/3601	6.58007e-06	0.000172727	0.00016277	N0.HOG0031366/N0.HOG0035412/N0.HOG0035790/N0.HOG0037075/N0.HOG0037076/N0.HOG0037522/N0.HOG0037523/N0.HOG0037529/N0.HOG0037980/N0.HOG0038041/N0.HOG0038042/N0.HOG0038104/N0.HOG0038198/N0.HOG0038271/N0.HOG0038461/N0.HOG0038542/N0.HOG0039570/N0.HOG0044155/N0.HOG0046751/N0.HOG0051138/N0.HOG0051305/N0.HOG0051400/N0.HOG0052021/N0.HOG0052055/N0.HOG0052063/N0.HOG0052329/N0.HOG0052368/N0.HOG0052454/N0.HOG0…	147	embryo	variable	embryo_variable	Level 2
signalling peptides	26/2258	29/3601	0.00118864	0.0249614	0.0235225	N0.HOG0034440/N0.HOG0050215/N0.HOG0051861/N0.HOG0052186/N0.HOG0054271/N0.HOG0054277/N0.HOG0055060/N0.HOG0055119/N0.HOG0055187/N0.HOG0055493/N0.HOG0055994/N0.HOG0056115/N0.HOG0056792/N0.HOG0057303/N0.HOG0058195/N0.HOG0058196/N0.HOG0059077/N0.HOG0060635/N0.HOG0060713/N0.HOG0061068/N0.HOG0061163/N0.HOG0061354/N0.HOG0061520/N0.HOG0062017/N0.HOG0062335/N0.HOG0065244	26	embryo	variable	embryo_variable	Level 2
EC_1-14 oxidoreductase acting on paired donor with incorporation or reduction of molecular oxygen	55/2258	60/3601	2.73561e-07	2.9271e-05	2.56283e-05	N0.HOG0023397/N0.HOG0024907/N0.HOG0024908/N0.HOG0027293/N0.HOG0030415/N0.HOG0035390/N0.HOG0035452/N0.HOG0037860/N0.HOG0038402/N0.HOG0038731/N0.HOG0038931/N0.HOG0038932/N0.HOG0040812/N0.HOG0041094/N0.HOG0051168/N0.HOG0051869/N0.HOG0051872/N0.HOG0052355/N0.HOG0052374/N0.HOG0052601/N0.HOG0052682/N0.HOG0053102/N0.HOG0054194/N0.HOG0054455/N0.HOG0054729/N0.HOG0054730/N0.HOG0054761/N0.HOG0054855/N0.HOG0…	55	embryo	variable	embryo_variable	Level 3
beta-hairpin exposed by alpha/beta-scaffold structure	99/2258	122/3601	5.76964e-06	0.000292754	0.000256322	N0.HOG0036894/N0.HOG0036895/N0.HOG0038088/N0.HOG0038089/N0.HOG0039763/N0.HOG0043249/N0.HOG0047560/N0.HOG0051262/N0.HOG0051913/N0.HOG0051983/N0.HOG0052279/N0.HOG0052416/N0.HOG0052432/N0.HOG0052450/N0.HOG0052541/N0.HOG0052677/N0.HOG0052724/N0.HOG0052889/N0.HOG0053035/N0.HOG0053100/N0.HOG0053128/N0.HOG0054136/N0.HOG0054164/N0.HOG0054292/N0.HOG0054314/N0.HOG0054442/N0.HOG0054475/N0.HOG0054568/N0.HOG0…	99	embryo	variable	embryo_variable	Level 3
MFS superfamily	56/2258	64/3601	8.20806e-06	0.000292754	0.000256322	N0.HOG0027882/N0.HOG0030380/N0.HOG0031912/N0.HOG0036698/N0.HOG0037315/N0.HOG0037316/N0.HOG0037518/N0.HOG0037519/N0.HOG0037578/N0.HOG0038417/N0.HOG0039856/N0.HOG0040085/N0.HOG0042337/N0.HOG0043063/N0.HOG0043618/N0.HOG0052167/N0.HOG0052573/N0.HOG0053144/N0.HOG0054204/N0.HOG0054267/N0.HOG0054298/N0.HOG0054434/N0.HOG0054467/N0.HOG0054487/N0.HOG0054547/N0.HOG0054561/N0.HOG0054694/N0.HOG0054797/N0.HOG0…	56	embryo	variable	embryo_variable	Level 3
AP2/ERF family	31/1899	33/3122	1.67218e-05	0.000852814	0.000651272	N0.HOG0052279/N0.HOG0052416/N0.HOG0052724/N0.HOG0053035/N0.HOG0054164/N0.HOG0054568/N0.HOG0054675/N0.HOG0054681/N0.HOG0054682/N0.HOG0054833/N0.HOG0055252/N0.HOG0055526/N0.HOG0055941/N0.HOG0056182/N0.HOG0057325/N0.HOG0057682/N0.HOG0057729/N0.HOG0057915/N0.HOG0057963/N0.HOG0057964/N0.HOG0057965/N0.HOG0057972/N0.HOG0058011/N0.HOG0058076/N0.HOG0058368/N0.HOG0058386/N0.HOG0058590/N0.HOG0058629/N0.HOG0…	31	embryo	variable	embryo_variable	Level 4
AAAP family	19/1899	20/3122	0.000647416	0.0165091	0.0126076	N0.HOG0034550/N0.HOG0037976/N0.HOG0038111/N0.HOG0043169/N0.HOG0050177/N0.HOG0051000/N0.HOG0053123/N0.HOG0054708/N0.HOG0055926/N0.HOG0057039/N0.HOG0057542/N0.HOG0057830/N0.HOG0057931/N0.HOG0058201/N0.HOG0059935/N0.HOG0039580/N0.HOG0054479/N0.HOG0058823/N0.HOG0061583	19	embryo	variable	embryo_variable	Level 4
anion transporter *(NRT1/PTR)	21/1899	23/3122	0.00126502	0.020375	0.0155599	N0.HOG0027882/N0.HOG0037315/N0.HOG0037316/N0.HOG0040085/N0.HOG0042337/N0.HOG0052167/N0.HOG0052573/N0.HOG0053144/N0.HOG0054434/N0.HOG0054487/N0.HOG0054547/N0.HOG0054797/N0.HOG0055097/N0.HOG0055367/N0.HOG0055368/N0.HOG0055899/N0.HOG0055922/N0.HOG0057844/N0.HOG0057890/N0.HOG0059950/N0.HOG0055406	21	embryo	variable	embryo_variable	Level 4
MADS/AGL transcription factor	17/1899	18/3122	0.00159804	0.020375	0.0155599	N0.HOG0051912/N0.HOG0052012/N0.HOG0052622/N0.HOG0052671/N0.HOG0052745/N0.HOG0053133/N0.HOG0054294/N0.HOG0054441/N0.HOG0055059/N0.HOG0055344/N0.HOG0056142/N0.HOG0057902/N0.HOG0058358/N0.HOG0058518/N0.HOG0058733/N0.HOG0060962/N0.HOG0061295	17	embryo	variable	embryo_variable	Level 4
fatty acid elongation complex	12/1899	3122-12-01	0.0025303	0.0215076	0.0164248	N0.HOG0031518/N0.HOG0041542/N0.HOG0051419/N0.HOG0054521/N0.HOG0055975/N0.HOG0056035/N0.HOG0056544/N0.HOG0056643/N0.HOG0056699/N0.HOG0057242/N0.HOG0057713/N0.HOG0061461	12	embryo	variable	embryo_variable	Level 4
sugar transporter SP family	12/1899	3122-12-01	0.0025303	0.0215076	0.0164248	N0.HOG0031912/N0.HOG0036698/N0.HOG0037578/N0.HOG0054204/N0.HOG0054267/N0.HOG0054298/N0.HOG0054467/N0.HOG0054869/N0.HOG0056943/N0.HOG0057309/N0.HOG0061326/N0.HOG0057619	12	embryo	variable	embryo_variable	Level 4
MYB transcription factor family	30/1899	36/3122	0.00311745	0.0227128	0.0173452	N0.HOG0038177/N0.HOG0052121/N0.HOG0052191/N0.HOG0052444/N0.HOG0053078/N0.HOG0054207/N0.HOG0054639/N0.HOG0054792/N0.HOG0055181/N0.HOG0055300/N0.HOG0055567/N0.HOG0055855/N0.HOG0056085/N0.HOG0056493/N0.HOG0056958/N0.HOG0057068/N0.HOG0057127/N0.HOG0057311/N0.HOG0057476/N0.HOG0057880/N0.HOG0058086/N0.HOG0058194/N0.HOG0058357/N0.HOG0058551/N0.HOG0058611/N0.HOG0060332/N0.HOG0061721/N0.HOG0061998/N0.HOG0…	30	embryo	variable	embryo_variable	Level 4
phospholipase activities	15/1899	16/3122	0.00389998	0.0248624	0.0189867	N0.HOG0052454/N0.HOG0055139/N0.HOG0055241/N0.HOG0055316/N0.HOG0055927/N0.HOG0055928/N0.HOG0056057/N0.HOG0056428/N0.HOG0056721/N0.HOG0056733/N0.HOG0056977/N0.HOG0057975/N0.HOG0062076/N0.HOG0063058/N0.HOG0058624	15	embryo	variable	embryo_variable	Level 4
NAC transcription factor	31/1899	38/3122	0.00507478	0.0287571	0.0219611	N0.HOG0036894/N0.HOG0036895/N0.HOG0038088/N0.HOG0038089/N0.HOG0039763/N0.HOG0043249/N0.HOG0051913/N0.HOG0052541/N0.HOG0052889/N0.HOG0053128/N0.HOG0054442/N0.HOG0054475/N0.HOG0054698/N0.HOG0056451/N0.HOG0057420/N0.HOG0057427/N0.HOG0057518/N0.HOG0057519/N0.HOG0057794/N0.HOG0057998/N0.HOG0058074/N0.HOG0058087/N0.HOG0058305/N0.HOG0058525/N0.HOG0058750/N0.HOG0058771/N0.HOG0058800/N0.HOG0060394/N0.HOG0…	31	embryo	variable	embryo_variable	Level 4
MATE family	10/1899	3122-10-01	0.00686876	0.0326492	0.0249334	N0.HOG0042596/N0.HOG0052307/N0.HOG0054732/N0.HOG0055947/N0.HOG0057557/N0.HOG0057917/N0.HOG0058559/N0.HOG0061464/N0.HOG0032077/N0.HOG0032078	10	embryo	variable	embryo_variable	Level 4
modification and degradation	25/1899	30/3122	0.00704199	0.0326492	0.0249334	N0.HOG0037035/N0.HOG0037980/N0.HOG0038542/N0.HOG0038893/N0.HOG0039693/N0.HOG0051449/N0.HOG0053074/N0.HOG0054428/N0.HOG0054633/N0.HOG0055227/N0.HOG0055465/N0.HOG0055801/N0.HOG0055905/N0.HOG0055995/N0.HOG0056611/N0.HOG0056860/N0.HOG0057139/N0.HOG0057331/N0.HOG0058412/N0.HOG0060412/N0.HOG0063844/N0.HOG0030689/N0.HOG0037981/N0.HOG0058556/N0.HOG0030687	25	embryo	variable	embryo_variable	Level 4
ERF subfamily	28/1185	30/1963	4.98833e-05	0.000698366	0.00042007	N0.HOG0052279/N0.HOG0052416/N0.HOG0052724/N0.HOG0053035/N0.HOG0054164/N0.HOG0054675/N0.HOG0054681/N0.HOG0054682/N0.HOG0054833/N0.HOG0055252/N0.HOG0055526/N0.HOG0055941/N0.HOG0057682/N0.HOG0057729/N0.HOG0057915/N0.HOG0057963/N0.HOG0057964/N0.HOG0057965/N0.HOG0057972/N0.HOG0058011/N0.HOG0058076/N0.HOG0058368/N0.HOG0058386/N0.HOG0058590/N0.HOG0058629/N0.HOG0059910/N0.HOG0061008/N0.HOG0063582	28	embryo	variable	embryo_variable	Level 5
R2R3-MYB transcription factor family	29/1185	35/1963	0.00361232	0.0177729	0.0106905	N0.HOG0052121/N0.HOG0052191/N0.HOG0052444/N0.HOG0053078/N0.HOG0054207/N0.HOG0054639/N0.HOG0054792/N0.HOG0055181/N0.HOG0055300/N0.HOG0055567/N0.HOG0055855/N0.HOG0056085/N0.HOG0056493/N0.HOG0056958/N0.HOG0057068/N0.HOG0057127/N0.HOG0057311/N0.HOG0057476/N0.HOG0057880/N0.HOG0058086/N0.HOG0058194/N0.HOG0058357/N0.HOG0058551/N0.HOG0058611/N0.HOG0060332/N0.HOG0061721/N0.HOG0061998/N0.HOG0064641/N0.HOG0…	29	embryo	variable	embryo_variable	Level 5
condensing enzyme activities	11/1185	1963-11-01	0.00380848	0.0177729	0.0106905	N0.HOG0031518/N0.HOG0041542/N0.HOG0051419/N0.HOG0055975/N0.HOG0056035/N0.HOG0056544/N0.HOG0056643/N0.HOG0056699/N0.HOG0057242/N0.HOG0057713/N0.HOG0061461	11	embryo	variable	embryo_variable	Level 5
ATL-subclass E3 ubiquitin ligase	29/367	35/583	0.00750078	0.0233294	0.0147344	N0.HOG0050868/N0.HOG0051464/N0.HOG0051905/N0.HOG0054461/N0.HOG0054734/N0.HOG0055041/N0.HOG0055042/N0.HOG0055481/N0.HOG0056516/N0.HOG0056899/N0.HOG0056976/N0.HOG0056986/N0.HOG0057266/N0.HOG0057383/N0.HOG0057750/N0.HOG0057752/N0.HOG0057898/N0.HOG0058093/N0.HOG0058205/N0.HOG0058406/N0.HOG0058560/N0.HOG0058793/N0.HOG0058795/N0.HOG0058796/N0.HOG0059943/N0.HOG0060348/N0.HOG0061624/N0.HOG0062010/N0.HOG0…	29	embryo	variable	embryo_variable	Level 6
3-ketoacyl-CoA synthase *(KCS)	10/367	10/583	0.00933176	0.0233294	0.0147344	N0.HOG0031518/N0.HOG0041542/N0.HOG0051419/N0.HOG0055975/N0.HOG0056544/N0.HOG0056643/N0.HOG0056699/N0.HOG0057242/N0.HOG0057713/N0.HOG0061461	10	embryo	variable	embryo_variable	Level 6
Solute transport	277/2600	333/3601	6.6408e-07	1.79302e-05	1.39806e-05	N0.HOG0024527/N0.HOG0025011/N0.HOG0025260/N0.HOG0027882/N0.HOG0030346/N0.HOG0030349/N0.HOG0030350/N0.HOG0030351/N0.HOG0030380/N0.HOG0030402/N0.HOG0030404/N0.HOG0030485/N0.HOG0030891/N0.HOG0031641/N0.HOG0031912/N0.HOG0032078/N0.HOG0032397/N0.HOG0034550/N0.HOG0034784/N0.HOG0036381/N0.HOG0036698/N0.HOG0037046/N0.HOG0037113/N0.HOG0037114/N0.HOG0037203/N0.HOG0037258/N0.HOG0037259/N0.HOG0037315/N0.HOG0…	277	leaf	variable	leaf_variable	Level 1
Cell wall organisation	128/2600	151/3601	0.000153081	0.00206659	0.00161137	N0.HOG0030818/N0.HOG0036529/N0.HOG0037035/N0.HOG0037241/N0.HOG0037273/N0.HOG0037602/N0.HOG0037871/N0.HOG0037980/N0.HOG0038039/N0.HOG0038542/N0.HOG0038893/N0.HOG0039693/N0.HOG0039761/N0.HOG0043451/N0.HOG0047181/N0.HOG0051193/N0.HOG0051313/N0.HOG0051425/N0.HOG0051449/N0.HOG0052134/N0.HOG0052492/N0.HOG0052647/N0.HOG0052732/N0.HOG0052899/N0.HOG0052900/N0.HOG0052910/N0.HOG0052916/N0.HOG0052922/N0.HOG0…	128	leaf	variable	leaf_variable	Level 1
Plant organogenesis	57/2600	63/3601	0.000331139	0.00298025	0.00232378	N0.HOG0028674/N0.HOG0030745/N0.HOG0038442/N0.HOG0039693/N0.HOG0052271/N0.HOG0052308/N0.HOG0052381/N0.HOG0052396/N0.HOG0052671/N0.HOG0052889/N0.HOG0053978/N0.HOG0054294/N0.HOG0054442/N0.HOG0054590/N0.HOG0054651/N0.HOG0054672/N0.HOG0055033/N0.HOG0055065/N0.HOG0055188/N0.HOG0055270/N0.HOG0055391/N0.HOG0055923/N0.HOG0056142/N0.HOG0056497/N0.HOG0056703/N0.HOG0056885/N0.HOG0056946/N0.HOG0057283/N0.HOG0…	57	leaf	variable	leaf_variable	Level 1
DNA-binding transcriptional regulation	385/2600	475/3601	1.22584e-06	5.55703e-05	5.2367e-05	N0.HOG0028674/N0.HOG0030179/N0.HOG0036901/N0.HOG0037492/N0.HOG0037509/N0.HOG0038089/N0.HOG0038177/N0.HOG0038442/N0.HOG0039763/N0.HOG0039831/N0.HOG0040434/N0.HOG0041817/N0.HOG0043249/N0.HOG0047560/N0.HOG0051010/N0.HOG0051262/N0.HOG0051429/N0.HOG0051473/N0.HOG0051831/N0.HOG0051886/N0.HOG0051912/N0.HOG0051913/N0.HOG0051983/N0.HOG0051996/N0.HOG0052012/N0.HOG0052142/N0.HOG0052191/N0.HOG0052271/N0.HOG0…	385	leaf	variable	leaf_variable	Level 2
EC_1 oxidoreductases	164/2600	190/3601	1.58772e-06	5.55703e-05	5.2367e-05	N0.HOG0020703/N0.HOG0020705/N0.HOG0023397/N0.HOG0024907/N0.HOG0025373/N0.HOG0025519/N0.HOG0025521/N0.HOG0027294/N0.HOG0027836/N0.HOG0030282/N0.HOG0030415/N0.HOG0030442/N0.HOG0030668/N0.HOG0030670/N0.HOG0031288/N0.HOG0033047/N0.HOG0033468/N0.HOG0035390/N0.HOG0035452/N0.HOG0035872/N0.HOG0037564/N0.HOG0037622/N0.HOG0037623/N0.HOG0037860/N0.HOG0037895/N0.HOG0038086/N0.HOG0038402/N0.HOG0038731/N0.HOG0…	164	leaf	variable	leaf_variable	Level 2
EC_3 hydrolases	164/2600	190/3601	1.58772e-06	5.55703e-05	5.2367e-05	N0.HOG0031366/N0.HOG0035412/N0.HOG0035790/N0.HOG0036529/N0.HOG0037075/N0.HOG0037522/N0.HOG0037523/N0.HOG0037980/N0.HOG0038041/N0.HOG0038042/N0.HOG0038104/N0.HOG0038198/N0.HOG0038271/N0.HOG0038459/N0.HOG0038461/N0.HOG0038542/N0.HOG0039219/N0.HOG0039570/N0.HOG0039849/N0.HOG0042107/N0.HOG0042781/N0.HOG0044155/N0.HOG0046751/N0.HOG0051138/N0.HOG0051400/N0.HOG0051981/N0.HOG0052021/N0.HOG0052063/N0.HOG0…	164	leaf	variable	leaf_variable	Level 2
carrier-mediated transport	197/2600	235/3601	1.14511e-05	0.000300591	0.000283264	N0.HOG0025011/N0.HOG0025260/N0.HOG0027882/N0.HOG0030346/N0.HOG0030349/N0.HOG0030350/N0.HOG0030351/N0.HOG0030380/N0.HOG0030402/N0.HOG0030404/N0.HOG0030485/N0.HOG0031912/N0.HOG0032078/N0.HOG0034550/N0.HOG0034784/N0.HOG0036381/N0.HOG0036698/N0.HOG0037203/N0.HOG0037258/N0.HOG0037259/N0.HOG0037315/N0.HOG0037364/N0.HOG0037518/N0.HOG0037519/N0.HOG0037578/N0.HOG0037976/N0.HOG0038111/N0.HOG0038179/N0.HOG0…	197	leaf	variable	leaf_variable	Level 2
EC_1-14 oxidoreductase acting on paired donor with incorporation or reduction of molecular oxygen	58/2600	60/3601	8.04104e-07	8.60391e-05	7.10997e-05	N0.HOG0023397/N0.HOG0024907/N0.HOG0027294/N0.HOG0030282/N0.HOG0030415/N0.HOG0033468/N0.HOG0035390/N0.HOG0035452/N0.HOG0037860/N0.HOG0037895/N0.HOG0038402/N0.HOG0038731/N0.HOG0038931/N0.HOG0038932/N0.HOG0040812/N0.HOG0041094/N0.HOG0051168/N0.HOG0051872/N0.HOG0052355/N0.HOG0052374/N0.HOG0052601/N0.HOG0052682/N0.HOG0052716/N0.HOG0053102/N0.HOG0054194/N0.HOG0054373/N0.HOG0054455/N0.HOG0054498/N0.HOG0…	58	leaf	variable	leaf_variable	Level 3
EC_3-2 glycosylase	48/2600	53/3601	0.000961815	0.0400455	0.0330922	N0.HOG0035790/N0.HOG0037980/N0.HOG0038198/N0.HOG0038459/N0.HOG0038542/N0.HOG0051400/N0.HOG0052063/N0.HOG0052900/N0.HOG0052959/N0.HOG0053044/N0.HOG0053084/N0.HOG0054221/N0.HOG0054255/N0.HOG0054334/N0.HOG0054383/N0.HOG0054633/N0.HOG0054650/N0.HOG0054710/N0.HOG0055002/N0.HOG0055425/N0.HOG0055517/N0.HOG0055559/N0.HOG0055995/N0.HOG0056042/N0.HOG0056091/N0.HOG0056611/N0.HOG0056636/N0.HOG0056644/N0.HOG0…	48	leaf	variable	leaf_variable	Level 3
zinc-coordinating DNA-binding domain	56/2600	63/3601	0.00112277	0.0400455	0.0330922	N0.HOG0040434/N0.HOG0051473/N0.HOG0051831/N0.HOG0051886/N0.HOG0052142/N0.HOG0052278/N0.HOG0052477/N0.HOG0053024/N0.HOG0053028/N0.HOG0053083/N0.HOG0054132/N0.HOG0054141/N0.HOG0054245/N0.HOG0054444/N0.HOG0054687/N0.HOG0054691/N0.HOG0054785/N0.HOG0054822/N0.HOG0055074/N0.HOG0055188/N0.HOG0055379/N0.HOG0055445/N0.HOG0055476/N0.HOG0056108/N0.HOG0056406/N0.HOG0056514/N0.HOG0056677/N0.HOG0056703/N0.HOG0…	56	leaf	variable	leaf_variable	Level 3
modification and degradation	30/2210	30/3122	2.9759e-05	0.00149718	0.00129786	N0.HOG0037035/N0.HOG0037980/N0.HOG0038542/N0.HOG0038893/N0.HOG0039693/N0.HOG0051313/N0.HOG0051449/N0.HOG0053074/N0.HOG0054428/N0.HOG0054633/N0.HOG0054692/N0.HOG0055002/N0.HOG0055465/N0.HOG0055801/N0.HOG0055995/N0.HOG0056611/N0.HOG0056860/N0.HOG0057104/N0.HOG0057139/N0.HOG0057331/N0.HOG0058412/N0.HOG0060357/N0.HOG0060412/N0.HOG0063844/N0.HOG0037981/N0.HOG0055227/N0.HOG0055905/N0.HOG0030687/N0.HOG0…	30	leaf	variable	leaf_variable	Level 4
MYB transcription factor family	35/2210	36/3122	5.87129e-05	0.00149718	0.00129786	N0.HOG0038177/N0.HOG0052191/N0.HOG0052444/N0.HOG0053078/N0.HOG0054207/N0.HOG0054476/N0.HOG0054580/N0.HOG0054592/N0.HOG0054639/N0.HOG0054792/N0.HOG0055181/N0.HOG0055567/N0.HOG0055855/N0.HOG0056085/N0.HOG0056493/N0.HOG0056582/N0.HOG0056958/N0.HOG0057068/N0.HOG0057127/N0.HOG0057311/N0.HOG0057476/N0.HOG0057489/N0.HOG0057880/N0.HOG0058086/N0.HOG0058194/N0.HOG0058357/N0.HOG0058551/N0.HOG0058611/N0.HOG0…	35	leaf	variable	leaf_variable	Level 4
MADS/AGL transcription factor	18/2210	18/3122	0.00195185	0.0331814	0.0287641	N0.HOG0051912/N0.HOG0052012/N0.HOG0052622/N0.HOG0052671/N0.HOG0052745/N0.HOG0053133/N0.HOG0054294/N0.HOG0055059/N0.HOG0055344/N0.HOG0056142/N0.HOG0057770/N0.HOG0057902/N0.HOG0058358/N0.HOG0058518/N0.HOG0060962/N0.HOG0061295/N0.HOG0054441/N0.HOG0058733	18	leaf	variable	leaf_variable	Level 4
R2R3-MYB transcription factor family	34/1381	35/1963	6.39328e-05	0.00089506	0.000807573	N0.HOG0052191/N0.HOG0052444/N0.HOG0053078/N0.HOG0054207/N0.HOG0054476/N0.HOG0054580/N0.HOG0054592/N0.HOG0054639/N0.HOG0054792/N0.HOG0055181/N0.HOG0055567/N0.HOG0055855/N0.HOG0056085/N0.HOG0056493/N0.HOG0056582/N0.HOG0056958/N0.HOG0057068/N0.HOG0057127/N0.HOG0057311/N0.HOG0057476/N0.HOG0057489/N0.HOG0057880/N0.HOG0058086/N0.HOG0058194/N0.HOG0058357/N0.HOG0058551/N0.HOG0058611/N0.HOG0060332/N0.HOG0…	34	leaf	variable	leaf_variable	Level 5
substrate adaptor	15/58	16/82	0.0190239	0.0190239	NA	N0.HOG0033629/N0.HOG0035068/N0.HOG0051393/N0.HOG0052357/N0.HOG0054758/N0.HOG0055506/N0.HOG0055824/N0.HOG0056028/N0.HOG0056178/N0.HOG0057113/N0.HOG0057138/N0.HOG0057672/N0.HOG0058081/N0.HOG0058376/N0.HOG0059868	15	leaf	variable	leaf_variable	Level 7
Solute transport	284/2710	333/3601	2.12721e-06	5.74346e-05	5.15008e-05	N0.HOG0024527/N0.HOG0025607/N0.HOG0027882/N0.HOG0030346/N0.HOG0030349/N0.HOG0030350/N0.HOG0030351/N0.HOG0030380/N0.HOG0030485/N0.HOG0030891/N0.HOG0031641/N0.HOG0031912/N0.HOG0032077/N0.HOG0032078/N0.HOG0032397/N0.HOG0034550/N0.HOG0034784/N0.HOG0035231/N0.HOG0036381/N0.HOG0036698/N0.HOG0037046/N0.HOG0037113/N0.HOG0037114/N0.HOG0037202/N0.HOG0037258/N0.HOG0037259/N0.HOG0037315/N0.HOG0037364/N0.HOG0…	284	nod	variable	nod_variable	Level 1
Cell wall organisation	131/2710	151/3601	0.000293315	0.00395975	0.00355066	N0.HOG0027505/N0.HOG0030687/N0.HOG0030689/N0.HOG0030818/N0.HOG0031310/N0.HOG0036529/N0.HOG0037035/N0.HOG0037241/N0.HOG0037273/N0.HOG0037602/N0.HOG0037871/N0.HOG0037980/N0.HOG0037981/N0.HOG0038893/N0.HOG0039693/N0.HOG0039761/N0.HOG0042600/N0.HOG0043451/N0.HOG0051193/N0.HOG0051313/N0.HOG0051425/N0.HOG0051449/N0.HOG0052134/N0.HOG0052155/N0.HOG0052492/N0.HOG0052559/N0.HOG0052567/N0.HOG0052647/N0.HOG0…	131	nod	variable	nod_variable	Level 1
Plant organogenesis	58/2710	63/3601	0.000545737	0.00491164	0.0044042	N0.HOG0028674/N0.HOG0038442/N0.HOG0038453/N0.HOG0039693/N0.HOG0052271/N0.HOG0052308/N0.HOG0052381/N0.HOG0052396/N0.HOG0052671/N0.HOG0052889/N0.HOG0053978/N0.HOG0054559/N0.HOG0054590/N0.HOG0054651/N0.HOG0054672/N0.HOG0055033/N0.HOG0055065/N0.HOG0055188/N0.HOG0055270/N0.HOG0055391/N0.HOG0055923/N0.HOG0056142/N0.HOG0056451/N0.HOG0056497/N0.HOG0056703/N0.HOG0056885/N0.HOG0056946/N0.HOG0057175/N0.HOG0…	58	nod	variable	nod_variable	Level 1
DNA-binding transcriptional regulation	402/2710	475/3601	7.96989e-08	8.36839e-06	7.63432e-06	N0.HOG0028674/N0.HOG0030177/N0.HOG0030179/N0.HOG0030180/N0.HOG0036894/N0.HOG0036895/N0.HOG0037492/N0.HOG0037493/N0.HOG0037509/N0.HOG0038088/N0.HOG0038089/N0.HOG0038177/N0.HOG0038442/N0.HOG0038453/N0.HOG0039763/N0.HOG0039831/N0.HOG0040724/N0.HOG0041817/N0.HOG0043126/N0.HOG0043249/N0.HOG0047560/N0.HOG0051010/N0.HOG0051262/N0.HOG0051429/N0.HOG0051473/N0.HOG0051831/N0.HOG0051886/N0.HOG0051912/N0.HOG0…	402	nod	variable	nod_variable	Level 2
EC_3 hydrolases	170/2710	190/3601	3.59201e-07	1.88581e-05	1.72039e-05	N0.HOG0027505/N0.HOG0031366/N0.HOG0035412/N0.HOG0035790/N0.HOG0036529/N0.HOG0037075/N0.HOG0037076/N0.HOG0037522/N0.HOG0037523/N0.HOG0037980/N0.HOG0037981/N0.HOG0038041/N0.HOG0038042/N0.HOG0038104/N0.HOG0038198/N0.HOG0038271/N0.HOG0038459/N0.HOG0039218/N0.HOG0039219/N0.HOG0039570/N0.HOG0039849/N0.HOG0041417/N0.HOG0042107/N0.HOG0042781/N0.HOG0046751/N0.HOG0051138/N0.HOG0051400/N0.HOG0051981/N0.HOG0…	170	nod	variable	nod_variable	Level 2
EC_1 oxidoreductases	167/2710	190/3601	7.15021e-06	0.000250257	0.000228305	N0.HOG0020705/N0.HOG0024907/N0.HOG0025373/N0.HOG0025374/N0.HOG0027293/N0.HOG0027294/N0.HOG0027981/N0.HOG0030415/N0.HOG0030442/N0.HOG0030668/N0.HOG0030670/N0.HOG0031288/N0.HOG0033047/N0.HOG0033468/N0.HOG0034892/N0.HOG0035452/N0.HOG0035872/N0.HOG0037622/N0.HOG0037623/N0.HOG0037625/N0.HOG0037860/N0.HOG0037895/N0.HOG0038086/N0.HOG0038402/N0.HOG0038731/N0.HOG0038785/N0.HOG0038931/N0.HOG0038932/N0.HOG0…	167	nod	variable	nod_variable	Level 2
carrier-mediated transport	201/2710	235/3601	5.13988e-05	0.00134922	0.00123087	N0.HOG0027882/N0.HOG0030346/N0.HOG0030349/N0.HOG0030350/N0.HOG0030351/N0.HOG0030380/N0.HOG0030485/N0.HOG0031912/N0.HOG0032077/N0.HOG0032078/N0.HOG0034550/N0.HOG0034784/N0.HOG0035231/N0.HOG0036381/N0.HOG0036698/N0.HOG0037202/N0.HOG0037258/N0.HOG0037259/N0.HOG0037315/N0.HOG0037364/N0.HOG0037578/N0.HOG0037976/N0.HOG0037982/N0.HOG0038111/N0.HOG0038179/N0.HOG0038193/N0.HOG0038389/N0.HOG0038417/N0.HOG0…	201	nod	variable	nod_variable	Level 2
hemicellulose	36/2710	37/3601	0.00033914	0.00712193	0.0064972	N0.HOG0030687/N0.HOG0030689/N0.HOG0037241/N0.HOG0037273/N0.HOG0037871/N0.HOG0051313/N0.HOG0051449/N0.HOG0052155/N0.HOG0052567/N0.HOG0052647/N0.HOG0052899/N0.HOG0053018/N0.HOG0053074/N0.HOG0053114/N0.HOG0054328/N0.HOG0054405/N0.HOG0054574/N0.HOG0054808/N0.HOG0055465/N0.HOG0055905/N0.HOG0055995/N0.HOG0056501/N0.HOG0056502/N0.HOG0056504/N0.HOG0056599/N0.HOG0056831/N0.HOG0057010/N0.HOG0057056/N0.HOG0…	36	nod	variable	nod_variable	Level 2
EC_1-14 oxidoreductase acting on paired donor with incorporation or reduction of molecular oxygen	58/2710	60/3601	7.33993e-06	0.000785373	0.000687636	N0.HOG0024907/N0.HOG0027293/N0.HOG0027294/N0.HOG0030415/N0.HOG0033468/N0.HOG0035452/N0.HOG0037860/N0.HOG0037895/N0.HOG0038402/N0.HOG0038731/N0.HOG0038931/N0.HOG0038932/N0.HOG0039001/N0.HOG0041094/N0.HOG0041695/N0.HOG0051168/N0.HOG0051869/N0.HOG0051872/N0.HOG0052355/N0.HOG0052374/N0.HOG0052601/N0.HOG0052682/N0.HOG0052716/N0.HOG0053102/N0.HOG0054194/N0.HOG0054373/N0.HOG0054498/N0.HOG0054729/N0.HOG0…	58	nod	variable	nod_variable	Level 3
EC_3-2 glycosylase	51/2710	53/3601	4.37195e-05	0.00233899	0.00204791	N0.HOG0027505/N0.HOG0035790/N0.HOG0037980/N0.HOG0037981/N0.HOG0038198/N0.HOG0038459/N0.HOG0051400/N0.HOG0052063/N0.HOG0052900/N0.HOG0052959/N0.HOG0053044/N0.HOG0053084/N0.HOG0053979/N0.HOG0054221/N0.HOG0054255/N0.HOG0054383/N0.HOG0054386/N0.HOG0054633/N0.HOG0054650/N0.HOG0054710/N0.HOG0055002/N0.HOG0055106/N0.HOG0055425/N0.HOG0055517/N0.HOG0055559/N0.HOG0055991/N0.HOG0055995/N0.HOG0056042/N0.HOG0…	51	nod	variable	nod_variable	Level 3
zinc-coordinating DNA-binding domain	59/2710	63/3601	0.00012976	0.00462812	0.00405217	N0.HOG0051473/N0.HOG0051831/N0.HOG0051886/N0.HOG0052142/N0.HOG0052278/N0.HOG0052477/N0.HOG0053024/N0.HOG0053028/N0.HOG0054132/N0.HOG0054141/N0.HOG0054245/N0.HOG0054655/N0.HOG0054687/N0.HOG0054691/N0.HOG0054719/N0.HOG0054785/N0.HOG0054822/N0.HOG0055074/N0.HOG0055188/N0.HOG0055379/N0.HOG0055445/N0.HOG0055476/N0.HOG0055942/N0.HOG0055998/N0.HOG0056108/N0.HOG0056170/N0.HOG0056406/N0.HOG0056514/N0.HOG0…	59	nod	variable	nod_variable	Level 3
EC_3-1 hydrolase acting on ester bond	51/2710	55/3601	0.000771064	0.0180305	0.0157867	N0.HOG0031366/N0.HOG0035412/N0.HOG0036529/N0.HOG0038041/N0.HOG0038042/N0.HOG0038104/N0.HOG0038271/N0.HOG0039849/N0.HOG0041417/N0.HOG0042781/N0.HOG0051981/N0.HOG0052021/N0.HOG0052329/N0.HOG0052454/N0.HOG0052540/N0.HOG0052611/N0.HOG0052907/N0.HOG0052908/N0.HOG0053019/N0.HOG0053059/N0.HOG0054201/N0.HOG0054428/N0.HOG0054542/N0.HOG0054700/N0.HOG0055025/N0.HOG0055039/N0.HOG0055093/N0.HOG0055234/N0.HOG0…	51	nod	variable	nod_variable	Level 3
APC superfamily	45/2710	48/3601	0.000842546	0.0180305	0.0157867	N0.HOG0034550/N0.HOG0034784/N0.HOG0037202/N0.HOG0037976/N0.HOG0037982/N0.HOG0038111/N0.HOG0038630/N0.HOG0043169/N0.HOG0050177/N0.HOG0051000/N0.HOG0051801/N0.HOG0052466/N0.HOG0053097/N0.HOG0053123/N0.HOG0053985/N0.HOG0054667/N0.HOG0054708/N0.HOG0055374/N0.HOG0055926/N0.HOG0055958/N0.HOG0056017/N0.HOG0056537/N0.HOG0056586/N0.HOG0056784/N0.HOG0056892/N0.HOG0057039/N0.HOG0057271/N0.HOG0057542/N0.HOG0…	45	nod	variable	nod_variable	Level 3
beta-hairpin exposed by alpha/beta-scaffold structure	105/2710	122/3601	0.00221086	0.039427	0.0345204	N0.HOG0036894/N0.HOG0036895/N0.HOG0038088/N0.HOG0038089/N0.HOG0039763/N0.HOG0043249/N0.HOG0047560/N0.HOG0051262/N0.HOG0051913/N0.HOG0051983/N0.HOG0052271/N0.HOG0052279/N0.HOG0052432/N0.HOG0052450/N0.HOG0052677/N0.HOG0052724/N0.HOG0052889/N0.HOG0053035/N0.HOG0053100/N0.HOG0053128/N0.HOG0054136/N0.HOG0054164/N0.HOG0054292/N0.HOG0054314/N0.HOG0054397/N0.HOG0054475/N0.HOG0054568/N0.HOG0054618/N0.HOG0…	105	nod	variable	nod_variable	Level 3
EC_2-4 glycosyltransferase	64/2710	72/3601	0.00301163	0.0449425	0.0393495	N0.HOG0037167/N0.HOG0037273/N0.HOG0037579/N0.HOG0037871/N0.HOG0037893/N0.HOG0038059/N0.HOG0038487/N0.HOG0039538/N0.HOG0040186/N0.HOG0042569/N0.HOG0051888/N0.HOG0052310/N0.HOG0052442/N0.HOG0052878/N0.HOG0052881/N0.HOG0054171/N0.HOG0054195/N0.HOG0054232/N0.HOG0054321/N0.HOG0054394/N0.HOG0054614/N0.HOG0054810/N0.HOG0054811/N0.HOG0054812/N0.HOG0054977/N0.HOG0055345/N0.HOG0055431/N0.HOG0055510/N0.HOG0…	64	nod	variable	nod_variable	Level 3
helix-turn-helix DNA-binding domain	98/2710	114/3601	0.00336018	0.0449425	0.0393495	N0.HOG0037509/N0.HOG0038177/N0.HOG0038453/N0.HOG0041817/N0.HOG0051429/N0.HOG0051996/N0.HOG0052121/N0.HOG0052191/N0.HOG0052306/N0.HOG0052444/N0.HOG0052526/N0.HOG0052579/N0.HOG0053036/N0.HOG0053067/N0.HOG0053078/N0.HOG0053142/N0.HOG0054207/N0.HOG0054288/N0.HOG0054391/N0.HOG0054476/N0.HOG0054530/N0.HOG0054580/N0.HOG0054592/N0.HOG0054639/N0.HOG0054660/N0.HOG0054661/N0.HOG0054725/N0.HOG0054768/N0.HOG0…	98	nod	variable	nod_variable	Level 3
EC_1-11 oxidoreductase acting on peroxide as acceptor	26/2710	27/3601	0.00447861	0.0494761	0.0433189	N0.HOG0039475/N0.HOG0050869/N0.HOG0052480/N0.HOG0054162/N0.HOG0054419/N0.HOG0055033/N0.HOG0055171/N0.HOG0055268/N0.HOG0055534/N0.HOG0055887/N0.HOG0056167/N0.HOG0056431/N0.HOG0056895/N0.HOG0057726/N0.HOG0057741/N0.HOG0057742/N0.HOG0057743/N0.HOG0058114/N0.HOG0058400/N0.HOG0058555/N0.HOG0059769/N0.HOG0059778/N0.HOG0059834/N0.HOG0060133/N0.HOG0061685/N0.HOG0064860	26	nod	variable	nod_variable	Level 3
MFS superfamily	57/2710	64/3601	0.00462393	0.0494761	0.0433189	N0.HOG0027882/N0.HOG0030380/N0.HOG0031912/N0.HOG0036698/N0.HOG0037315/N0.HOG0037578/N0.HOG0038417/N0.HOG0039856/N0.HOG0040085/N0.HOG0043063/N0.HOG0043618/N0.HOG0052167/N0.HOG0052573/N0.HOG0053144/N0.HOG0054204/N0.HOG0054267/N0.HOG0054298/N0.HOG0054348/N0.HOG0054434/N0.HOG0054467/N0.HOG0054487/N0.HOG0054547/N0.HOG0054561/N0.HOG0054797/N0.HOG0054869/N0.HOG0055097/N0.HOG0055239/N0.HOG0055251/N0.HOG0…	57	nod	variable	nod_variable	Level 3
modification and degradation	30/2311	30/3122	0.000114714	0.00585043	0.00446782	N0.HOG0030687/N0.HOG0030689/N0.HOG0037035/N0.HOG0037980/N0.HOG0037981/N0.HOG0038893/N0.HOG0039693/N0.HOG0051313/N0.HOG0051449/N0.HOG0053074/N0.HOG0054428/N0.HOG0054633/N0.HOG0054692/N0.HOG0055002/N0.HOG0055465/N0.HOG0055905/N0.HOG0055995/N0.HOG0056611/N0.HOG0056860/N0.HOG0057104/N0.HOG0057139/N0.HOG0057331/N0.HOG0058412/N0.HOG0058556/N0.HOG0060357/N0.HOG0063844/N0.HOG0038542/N0.HOG0055227/N0.HOG0…	30	nod	variable	nod_variable	Level 4
MYB transcription factor family	35/2311	36/3122	0.000255231	0.0065084	0.0049703	N0.HOG0038177/N0.HOG0052121/N0.HOG0052191/N0.HOG0052444/N0.HOG0053078/N0.HOG0054207/N0.HOG0054476/N0.HOG0054580/N0.HOG0054592/N0.HOG0054639/N0.HOG0054792/N0.HOG0055181/N0.HOG0055300/N0.HOG0055567/N0.HOG0055855/N0.HOG0056085/N0.HOG0056493/N0.HOG0056582/N0.HOG0056837/N0.HOG0056958/N0.HOG0057068/N0.HOG0057127/N0.HOG0057158/N0.HOG0057311/N0.HOG0057476/N0.HOG0057489/N0.HOG0058086/N0.HOG0058357/N0.HOG0…	35	nod	variable	nod_variable	Level 4
AAAP family	20/2311	20/3122	0.00238792	0.0405947	0.0310011	N0.HOG0034550/N0.HOG0037976/N0.HOG0038111/N0.HOG0043169/N0.HOG0050177/N0.HOG0051000/N0.HOG0053123/N0.HOG0054708/N0.HOG0055926/N0.HOG0057039/N0.HOG0057542/N0.HOG0057830/N0.HOG0057931/N0.HOG0058201/N0.HOG0058822/N0.HOG0058823/N0.HOG0059935/N0.HOG0039580/N0.HOG0054479/N0.HOG0061583	20	nod	variable	nod_variable	Level 4
R2R3-MYB transcription factor family	34/1457	35/1963	0.000355711	0.00497995	0.00374432	N0.HOG0052121/N0.HOG0052191/N0.HOG0052444/N0.HOG0053078/N0.HOG0054207/N0.HOG0054476/N0.HOG0054580/N0.HOG0054592/N0.HOG0054639/N0.HOG0054792/N0.HOG0055181/N0.HOG0055300/N0.HOG0055567/N0.HOG0055855/N0.HOG0056085/N0.HOG0056493/N0.HOG0056582/N0.HOG0056837/N0.HOG0056958/N0.HOG0057068/N0.HOG0057127/N0.HOG0057158/N0.HOG0057311/N0.HOG0057476/N0.HOG0057489/N0.HOG0058086/N0.HOG0058357/N0.HOG0058551/N0.HOG0…	34	nod	variable	nod_variable	Level 5
substrate adaptor	16/68	16/82	0.0352093	0.0352093	NA	N0.HOG0033629/N0.HOG0035068/N0.HOG0051393/N0.HOG0052357/N0.HOG0054758/N0.HOG0055506/N0.HOG0055824/N0.HOG0056028/N0.HOG0056178/N0.HOG0057113/N0.HOG0057138/N0.HOG0057672/N0.HOG0058081/N0.HOG0058376/N0.HOG0059868/N0.HOG0060992	16	nod	variable	nod_variable	Level 7
Solute transport	263/2320	333/3601	1.13646e-09	3.06844e-08	2.6318e-08	N0.HOG0024527/N0.HOG0027882/N0.HOG0030346/N0.HOG0030347/N0.HOG0030349/N0.HOG0030350/N0.HOG0030351/N0.HOG0030380/N0.HOG0030402/N0.HOG0030404/N0.HOG0030485/N0.HOG0030891/N0.HOG0031641/N0.HOG0032077/N0.HOG0032078/N0.HOG0032397/N0.HOG0034784/N0.HOG0035231/N0.HOG0036381/N0.HOG0036698/N0.HOG0037046/N0.HOG0037113/N0.HOG0037114/N0.HOG0037202/N0.HOG0037203/N0.HOG0037258/N0.HOG0037259/N0.HOG0037315/N0.HOG0…	263	panicle	variable	panicle_variable	Level 1
Redox homeostasis	51/2320	63/3601	0.00308731	0.0416786	0.0357478	N0.HOG0030670/N0.HOG0030671/N0.HOG0037322/N0.HOG0039475/N0.HOG0043915/N0.HOG0044451/N0.HOG0051884/N0.HOG0052341/N0.HOG0052446/N0.HOG0052744/N0.HOG0052937/N0.HOG0052971/N0.HOG0053041/N0.HOG0054272/N0.HOG0054419/N0.HOG0054453/N0.HOG0054642/N0.HOG0054740/N0.HOG0055348/N0.HOG0055529/N0.HOG0056032/N0.HOG0056073/N0.HOG0056481/N0.HOG0056482/N0.HOG0056523/N0.HOG0056640/N0.HOG0057687/N0.HOG0057860/N0.HOG0…	51	panicle	variable	panicle_variable	Level 1
EC_1 oxidoreductases	158/2320	190/3601	4.03778e-09	4.23967e-07	4.08028e-07	N0.HOG0020703/N0.HOG0024907/N0.HOG0025373/N0.HOG0025521/N0.HOG0027293/N0.HOG0027294/N0.HOG0030415/N0.HOG0030442/N0.HOG0030668/N0.HOG0030670/N0.HOG0031288/N0.HOG0033047/N0.HOG0033468/N0.HOG0034892/N0.HOG0035390/N0.HOG0035452/N0.HOG0035872/N0.HOG0037622/N0.HOG0037623/N0.HOG0037625/N0.HOG0037860/N0.HOG0037895/N0.HOG0038086/N0.HOG0038402/N0.HOG0038731/N0.HOG0038785/N0.HOG0038931/N0.HOG0038932/N0.HOG0…	158	panicle	variable	panicle_variable	Level 2
carrier-mediated transport	184/2320	235/3601	1.4172e-06	7.4403e-05	7.16059e-05	N0.HOG0027882/N0.HOG0030346/N0.HOG0030347/N0.HOG0030349/N0.HOG0030350/N0.HOG0030351/N0.HOG0030380/N0.HOG0030402/N0.HOG0030404/N0.HOG0030485/N0.HOG0032077/N0.HOG0032078/N0.HOG0034784/N0.HOG0035231/N0.HOG0036381/N0.HOG0036698/N0.HOG0037202/N0.HOG0037203/N0.HOG0037258/N0.HOG0037259/N0.HOG0037315/N0.HOG0037316/N0.HOG0037364/N0.HOG0037518/N0.HOG0037578/N0.HOG0037976/N0.HOG0037982/N0.HOG0038111/N0.HOG0…	184	panicle	variable	panicle_variable	Level 2
EC_3 hydrolases	150/2320	190/3601	6.04654e-06	0.000184108	0.000177186	N0.HOG0027505/N0.HOG0031366/N0.HOG0035790/N0.HOG0036529/N0.HOG0037076/N0.HOG0037522/N0.HOG0037523/N0.HOG0037980/N0.HOG0037981/N0.HOG0038041/N0.HOG0038042/N0.HOG0038104/N0.HOG0038198/N0.HOG0038271/N0.HOG0038542/N0.HOG0039570/N0.HOG0041417/N0.HOG0042781/N0.HOG0044155/N0.HOG0046751/N0.HOG0051138/N0.HOG0051305/N0.HOG0051400/N0.HOG0052021/N0.HOG0052063/N0.HOG0052329/N0.HOG0052368/N0.HOG0052454/N0.HOG0…	150	panicle	variable	panicle_variable	Level 2
DNA-binding transcriptional regulation	348/2320	475/3601	7.01362e-06	0.000184108	0.000177186	N0.HOG0028674/N0.HOG0030177/N0.HOG0030179/N0.HOG0036894/N0.HOG0036895/N0.HOG0036901/N0.HOG0038088/N0.HOG0038089/N0.HOG0038177/N0.HOG0038453/N0.HOG0039763/N0.HOG0040434/N0.HOG0040724/N0.HOG0041817/N0.HOG0042567/N0.HOG0043249/N0.HOG0047560/N0.HOG0051010/N0.HOG0051262/N0.HOG0051429/N0.HOG0051473/N0.HOG0051831/N0.HOG0051886/N0.HOG0051912/N0.HOG0051913/N0.HOG0051996/N0.HOG0052012/N0.HOG0052121/N0.HOG0…	348	panicle	variable	panicle_variable	Level 2
channels	45/2320	52/3601	0.000307953	0.006467	0.00622388	N0.HOG0024527/N0.HOG0032397/N0.HOG0037113/N0.HOG0037114/N0.HOG0039099/N0.HOG0039198/N0.HOG0041108/N0.HOG0041109/N0.HOG0051463/N0.HOG0052163/N0.HOG0052414/N0.HOG0052913/N0.HOG0052958/N0.HOG0052967/N0.HOG0053051/N0.HOG0054269/N0.HOG0054305/N0.HOG0054389/N0.HOG0054395/N0.HOG0054443/N0.HOG0054685/N0.HOG0054704/N0.HOG0054722/N0.HOG0054755/N0.HOG0054776/N0.HOG0055028/N0.HOG0055281/N0.HOG0055385/N0.HOG0…	45	panicle	variable	panicle_variable	Level 2
EC_1-14 oxidoreductase acting on paired donor with incorporation or reduction of molecular oxygen	57/2320	60/3601	1.80735e-08	1.93387e-06	1.6932e-06	N0.HOG0024907/N0.HOG0027293/N0.HOG0027294/N0.HOG0030415/N0.HOG0033468/N0.HOG0035390/N0.HOG0035452/N0.HOG0037860/N0.HOG0037895/N0.HOG0038402/N0.HOG0038731/N0.HOG0038931/N0.HOG0038932/N0.HOG0041094/N0.HOG0041695/N0.HOG0051168/N0.HOG0051869/N0.HOG0051872/N0.HOG0052355/N0.HOG0052374/N0.HOG0052601/N0.HOG0052682/N0.HOG0052716/N0.HOG0053102/N0.HOG0054194/N0.HOG0054498/N0.HOG0054512/N0.HOG0054761/N0.HOG0…	57	panicle	variable	panicle_variable	Level 3
beta-hairpin exposed by alpha/beta-scaffold structure	105/2320	122/3601	4.84905e-08	2.59424e-06	2.2714e-06	N0.HOG0036894/N0.HOG0036895/N0.HOG0036901/N0.HOG0038088/N0.HOG0038089/N0.HOG0039763/N0.HOG0043249/N0.HOG0047560/N0.HOG0051262/N0.HOG0051913/N0.HOG0052271/N0.HOG0052279/N0.HOG0052432/N0.HOG0052450/N0.HOG0052541/N0.HOG0052677/N0.HOG0052724/N0.HOG0052733/N0.HOG0052889/N0.HOG0053035/N0.HOG0053100/N0.HOG0053128/N0.HOG0054136/N0.HOG0054292/N0.HOG0054314/N0.HOG0054475/N0.HOG0054567/N0.HOG0054568/N0.HOG0…	105	panicle	variable	panicle_variable	Level 3
MFS superfamily	53/2320	64/3601	0.000919297	0.0327883	0.0287079	N0.HOG0027882/N0.HOG0030380/N0.HOG0036698/N0.HOG0037315/N0.HOG0037316/N0.HOG0037518/N0.HOG0037578/N0.HOG0039856/N0.HOG0040085/N0.HOG0042337/N0.HOG0043063/N0.HOG0043618/N0.HOG0052167/N0.HOG0052573/N0.HOG0053144/N0.HOG0054204/N0.HOG0054267/N0.HOG0054298/N0.HOG0054434/N0.HOG0054467/N0.HOG0054487/N0.HOG0054547/N0.HOG0054694/N0.HOG0054869/N0.HOG0055097/N0.HOG0055239/N0.HOG0055251/N0.HOG0055290/N0.HOG0…	53	panicle	variable	panicle_variable	Level 3
NCRP (non-cysteine-rich-peptide) category	15/2320	15/3601	0.00134573	0.0359982	0.0315183	N0.HOG0050215/N0.HOG0051861/N0.HOG0055187/N0.HOG0055493/N0.HOG0056115/N0.HOG0057303/N0.HOG0058195/N0.HOG0058196/N0.HOG0058824/N0.HOG0059077/N0.HOG0060635/N0.HOG0061520/N0.HOG0062335/N0.HOG0065244/N0.HOG0062017	15	panicle	variable	panicle_variable	Level 3
NAC transcription factor	37/1956	38/3122	4.0409e-07	2.06086e-05	1.70143e-05	N0.HOG0036894/N0.HOG0036895/N0.HOG0038088/N0.HOG0038089/N0.HOG0039763/N0.HOG0043249/N0.HOG0051913/N0.HOG0052271/N0.HOG0052541/N0.HOG0052733/N0.HOG0052889/N0.HOG0053128/N0.HOG0054475/N0.HOG0054567/N0.HOG0054698/N0.HOG0055271/N0.HOG0055863/N0.HOG0056451/N0.HOG0057420/N0.HOG0057518/N0.HOG0057519/N0.HOG0057794/N0.HOG0057998/N0.HOG0058074/N0.HOG0058087/N0.HOG0058271/N0.HOG0058305/N0.HOG0058525/N0.HOG0…	37	panicle	variable	panicle_variable	Level 4
AP2/ERF family	30/1956	33/3122	0.000255989	0.00652771	0.00538924	N0.HOG0052279/N0.HOG0052724/N0.HOG0053035/N0.HOG0054568/N0.HOG0054675/N0.HOG0054681/N0.HOG0054682/N0.HOG0054833/N0.HOG0055252/N0.HOG0055941/N0.HOG0056182/N0.HOG0057325/N0.HOG0057334/N0.HOG0057682/N0.HOG0057915/N0.HOG0057963/N0.HOG0057964/N0.HOG0057965/N0.HOG0057972/N0.HOG0058011/N0.HOG0058076/N0.HOG0058368/N0.HOG0058386/N0.HOG0058590/N0.HOG0058629/N0.HOG0059910/N0.HOG0061008/N0.HOG0063582/N0.HOG0…	30	panicle	variable	panicle_variable	Level 4
MYB transcription factor family	32/1956	36/3122	0.000423655	0.00720213	0.00594603	N0.HOG0038177/N0.HOG0052121/N0.HOG0052191/N0.HOG0052444/N0.HOG0053078/N0.HOG0054207/N0.HOG0054580/N0.HOG0054592/N0.HOG0054639/N0.HOG0054792/N0.HOG0055300/N0.HOG0055855/N0.HOG0056085/N0.HOG0056493/N0.HOG0056582/N0.HOG0056837/N0.HOG0056958/N0.HOG0057068/N0.HOG0057127/N0.HOG0057311/N0.HOG0057476/N0.HOG0057489/N0.HOG0057880/N0.HOG0058086/N0.HOG0058194/N0.HOG0058357/N0.HOG0058551/N0.HOG0058611/N0.HOG0…	32	panicle	variable	panicle_variable	Level 4
anion transporter *(NRT1/PTR)	21/1956	23/3122	0.00217063	0.0276755	0.0228487	N0.HOG0027882/N0.HOG0037315/N0.HOG0037316/N0.HOG0040085/N0.HOG0042337/N0.HOG0052167/N0.HOG0052573/N0.HOG0053144/N0.HOG0054434/N0.HOG0054487/N0.HOG0054547/N0.HOG0055097/N0.HOG0055367/N0.HOG0055368/N0.HOG0055406/N0.HOG0055899/N0.HOG0055922/N0.HOG0057890/N0.HOG0059950/N0.HOG0054797/N0.HOG0057844	21	panicle	variable	panicle_variable	Level 4
R2R3-MYB transcription factor family	31/1222	35/1963	0.000499907	0.00470489	0.00353751	N0.HOG0052121/N0.HOG0052191/N0.HOG0052444/N0.HOG0053078/N0.HOG0054207/N0.HOG0054580/N0.HOG0054592/N0.HOG0054639/N0.HOG0054792/N0.HOG0055300/N0.HOG0055855/N0.HOG0056085/N0.HOG0056493/N0.HOG0056582/N0.HOG0056837/N0.HOG0056958/N0.HOG0057068/N0.HOG0057127/N0.HOG0057311/N0.HOG0057476/N0.HOG0057489/N0.HOG0057880/N0.HOG0058086/N0.HOG0058194/N0.HOG0058357/N0.HOG0058551/N0.HOG0058611/N0.HOG0060332/N0.HOG0…	31	panicle	variable	panicle_variable	Level 5
ERF subfamily	27/1222	30/1963	0.000672127	0.00470489	0.00353751	N0.HOG0052279/N0.HOG0052724/N0.HOG0053035/N0.HOG0054675/N0.HOG0054681/N0.HOG0054682/N0.HOG0054833/N0.HOG0055252/N0.HOG0055941/N0.HOG0057334/N0.HOG0057682/N0.HOG0057915/N0.HOG0057963/N0.HOG0057964/N0.HOG0057965/N0.HOG0057972/N0.HOG0058011/N0.HOG0058076/N0.HOG0058368/N0.HOG0058386/N0.HOG0058590/N0.HOG0058629/N0.HOG0059910/N0.HOG0061008/N0.HOG0063582/N0.HOG0055526/N0.HOG0057729	27	panicle	variable	panicle_variable	Level 5
ATL-subclass E3 ubiquitin ligase	30/378	35/583	0.00440824	0.0220412	0.018561	N0.HOG0050868/N0.HOG0051464/N0.HOG0051905/N0.HOG0054461/N0.HOG0054462/N0.HOG0054734/N0.HOG0055041/N0.HOG0055042/N0.HOG0055481/N0.HOG0056516/N0.HOG0056899/N0.HOG0056976/N0.HOG0056986/N0.HOG0057266/N0.HOG0057383/N0.HOG0057750/N0.HOG0057752/N0.HOG0057898/N0.HOG0057916/N0.HOG0058093/N0.HOG0058205/N0.HOG0058406/N0.HOG0058560/N0.HOG0058795/N0.HOG0058796/N0.HOG0059943/N0.HOG0060348/N0.HOG0061624/N0.HOG0…	30	panicle	variable	panicle_variable	Level 6
Solute transport	260/2329	333/3601	2.01511e-08	5.4408e-07	4.66657e-07	N0.HOG0024527/N0.HOG0025260/N0.HOG0025607/N0.HOG0027882/N0.HOG0030346/N0.HOG0030347/N0.HOG0030349/N0.HOG0030351/N0.HOG0030402/N0.HOG0030404/N0.HOG0030891/N0.HOG0031641/N0.HOG0031912/N0.HOG0032077/N0.HOG0032078/N0.HOG0034550/N0.HOG0035231/N0.HOG0036381/N0.HOG0036698/N0.HOG0037046/N0.HOG0037114/N0.HOG0037202/N0.HOG0037203/N0.HOG0037259/N0.HOG0037315/N0.HOG0037364/N0.HOG0037518/N0.HOG0037519/N0.HOG0…	260	root	variable	root_variable	Level 1
Photosynthesis	62/2329	78/3601	0.0030574	0.0262529	0.0225171	N0.HOG0025594/N0.HOG0030668/N0.HOG0037077/N0.HOG0037078/N0.HOG0043568/N0.HOG0051858/N0.HOG0051871/N0.HOG0052543/N0.HOG0052698/N0.HOG0052968/N0.HOG0052980/N0.HOG0053050/N0.HOG0053057/N0.HOG0054186/N0.HOG0054206/N0.HOG0054210/N0.HOG0054220/N0.HOG0054258/N0.HOG0054307/N0.HOG0054420/N0.HOG0054455/N0.HOG0054542/N0.HOG0055116/N0.HOG0055231/N0.HOG0055277/N0.HOG0055286/N0.HOG0055329/N0.HOG0055361/N0.HOG0…	62	root	variable	root_variable	Level 1
Plant organogenesis	51/2329	63/3601	0.0034849	0.0262529	0.0225171	N0.HOG0028674/N0.HOG0030745/N0.HOG0038453/N0.HOG0039693/N0.HOG0052271/N0.HOG0052308/N0.HOG0052396/N0.HOG0052541/N0.HOG0052671/N0.HOG0052889/N0.HOG0053978/N0.HOG0054294/N0.HOG0054442/N0.HOG0054559/N0.HOG0054651/N0.HOG0054672/N0.HOG0055033/N0.HOG0055270/N0.HOG0055391/N0.HOG0055923/N0.HOG0056142/N0.HOG0056451/N0.HOG0056497/N0.HOG0056703/N0.HOG0056885/N0.HOG0057175/N0.HOG0057283/N0.HOG0057420/N0.HOG0…	51	root	variable	root_variable	Level 1
Phytohormone action	118/2329	158/3601	0.00388932	0.0262529	0.0225171	N0.HOG0023802/N0.HOG0025519/N0.HOG0025521/N0.HOG0025522/N0.HOG0028563/N0.HOG0030402/N0.HOG0030404/N0.HOG0033468/N0.HOG0035452/N0.HOG0035872/N0.HOG0037298/N0.HOG0037299/N0.HOG0037884/N0.HOG0038398/N0.HOG0038615/N0.HOG0038731/N0.HOG0039740/N0.HOG0040812/N0.HOG0041094/N0.HOG0050215/N0.HOG0050779/N0.HOG0051823/N0.HOG0051861/N0.HOG0051969/N0.HOG0052034/N0.HOG0052186/N0.HOG0052532/N0.HOG0052534/N0.HOG0…	118	root	variable	root_variable	Level 1
EC_3 hydrolases	158/2329	190/3601	6.08885e-09	6.3933e-07	5.83248e-07	N0.HOG0027505/N0.HOG0031366/N0.HOG0035412/N0.HOG0035790/N0.HOG0036529/N0.HOG0037075/N0.HOG0037076/N0.HOG0037522/N0.HOG0037523/N0.HOG0037529/N0.HOG0037980/N0.HOG0038041/N0.HOG0038042/N0.HOG0038104/N0.HOG0038198/N0.HOG0038271/N0.HOG0038461/N0.HOG0038542/N0.HOG0039570/N0.HOG0039849/N0.HOG0041417/N0.HOG0042781/N0.HOG0044155/N0.HOG0046751/N0.HOG0051138/N0.HOG0051305/N0.HOG0051400/N0.HOG0051981/N0.HOG0…	158	root	variable	root_variable	Level 2
carrier-mediated transport	184/2329	235/3601	2.08288e-06	0.000109351	9.97591e-05	N0.HOG0025260/N0.HOG0027882/N0.HOG0030346/N0.HOG0030347/N0.HOG0030349/N0.HOG0030351/N0.HOG0030402/N0.HOG0030404/N0.HOG0031912/N0.HOG0032077/N0.HOG0032078/N0.HOG0034550/N0.HOG0035231/N0.HOG0036381/N0.HOG0036698/N0.HOG0037202/N0.HOG0037203/N0.HOG0037259/N0.HOG0037315/N0.HOG0037364/N0.HOG0037518/N0.HOG0037519/N0.HOG0037578/N0.HOG0038111/N0.HOG0038179/N0.HOG0038193/N0.HOG0038389/N0.HOG0038417/N0.HOG0…	184	root	variable	root_variable	Level 2
DNA-binding transcriptional regulation	345/2329	475/3601	4.74727e-05	0.00166154	0.0015158	N0.HOG0028674/N0.HOG0030179/N0.HOG0030180/N0.HOG0035324/N0.HOG0036894/N0.HOG0036895/N0.HOG0036901/N0.HOG0037492/N0.HOG0038088/N0.HOG0038089/N0.HOG0038177/N0.HOG0038453/N0.HOG0039763/N0.HOG0039831/N0.HOG0040434/N0.HOG0040724/N0.HOG0041817/N0.HOG0042567/N0.HOG0043126/N0.HOG0043249/N0.HOG0047560/N0.HOG0051010/N0.HOG0051262/N0.HOG0051429/N0.HOG0051473/N0.HOG0051831/N0.HOG0051886/N0.HOG0051912/N0.HOG0…	345	root	variable	root_variable	Level 2
EC_1-14 oxidoreductase acting on paired donor with incorporation or reduction of molecular oxygen	53/2329	60/3601	2.82468e-05	0.00181932	0.00155712	N0.HOG0024907/N0.HOG0024908/N0.HOG0027294/N0.HOG0030282/N0.HOG0030415/N0.HOG0033468/N0.HOG0035452/N0.HOG0037860/N0.HOG0037895/N0.HOG0038402/N0.HOG0038731/N0.HOG0038932/N0.HOG0040812/N0.HOG0041094/N0.HOG0051869/N0.HOG0051872/N0.HOG0052374/N0.HOG0052601/N0.HOG0052682/N0.HOG0052716/N0.HOG0053102/N0.HOG0054194/N0.HOG0054373/N0.HOG0054455/N0.HOG0054512/N0.HOG0054729/N0.HOG0054730/N0.HOG0054761/N0.HOG0…	53	root	variable	root_variable	Level 3
EC_3-1 hydrolase acting on ester bond	49/2329	55/3601	3.4006e-05	0.00181932	0.00155712	N0.HOG0031366/N0.HOG0035412/N0.HOG0036529/N0.HOG0038041/N0.HOG0038042/N0.HOG0038104/N0.HOG0038271/N0.HOG0039849/N0.HOG0041417/N0.HOG0042781/N0.HOG0051981/N0.HOG0052021/N0.HOG0052329/N0.HOG0052454/N0.HOG0052611/N0.HOG0052907/N0.HOG0052908/N0.HOG0053019/N0.HOG0053059/N0.HOG0054201/N0.HOG0054428/N0.HOG0054542/N0.HOG0054700/N0.HOG0055093/N0.HOG0055234/N0.HOG0055240/N0.HOG0055273/N0.HOG0055398/N0.HOG0…	49	root	variable	root_variable	Level 3
EC_3-2 glycosylase	46/2329	53/3601	0.000258218	0.00920979	0.00788246	N0.HOG0027505/N0.HOG0035790/N0.HOG0037529/N0.HOG0037980/N0.HOG0038198/N0.HOG0038542/N0.HOG0051400/N0.HOG0052063/N0.HOG0052900/N0.HOG0052959/N0.HOG0053044/N0.HOG0053084/N0.HOG0053979/N0.HOG0054255/N0.HOG0054334/N0.HOG0054383/N0.HOG0054386/N0.HOG0054633/N0.HOG0054650/N0.HOG0054710/N0.HOG0055106/N0.HOG0055517/N0.HOG0055559/N0.HOG0055991/N0.HOG0056042/N0.HOG0056091/N0.HOG0056611/N0.HOG0056636/N0.HOG0…	46	root	variable	root_variable	Level 3
alpha-helix exposed by beta-structure	18/2329	18/3601	0.000383102	0.010248	0.00877103	N0.HOG0051912/N0.HOG0052012/N0.HOG0052622/N0.HOG0052671/N0.HOG0052745/N0.HOG0053133/N0.HOG0054294/N0.HOG0055059/N0.HOG0055344/N0.HOG0056142/N0.HOG0057770/N0.HOG0057902/N0.HOG0058358/N0.HOG0058518/N0.HOG0058733/N0.HOG0060962/N0.HOG0061295/N0.HOG0054441	18	root	variable	root_variable	Level 3
EC_2-4 glycosyltransferase	58/2329	72/3601	0.00231897	0.0417398	0.0357241	N0.HOG0037167/N0.HOG0037871/N0.HOG0037893/N0.HOG0038059/N0.HOG0038060/N0.HOG0038487/N0.HOG0038906/N0.HOG0038938/N0.HOG0042569/N0.HOG0052310/N0.HOG0052878/N0.HOG0052881/N0.HOG0054171/N0.HOG0054187/N0.HOG0054195/N0.HOG0054321/N0.HOG0054614/N0.HOG0054810/N0.HOG0054812/N0.HOG0055345/N0.HOG0055431/N0.HOG0055510/N0.HOG0055901/N0.HOG0056095/N0.HOG0056149/N0.HOG0056151/N0.HOG0056470/N0.HOG0056541/N0.HOG0…	58	root	variable	root_variable	Level 3
biosynthesis	32/2329	37/3601	0.00272833	0.0417398	0.0357241	N0.HOG0023802/N0.HOG0025519/N0.HOG0025521/N0.HOG0025522/N0.HOG0035452/N0.HOG0035872/N0.HOG0041094/N0.HOG0051969/N0.HOG0052034/N0.HOG0054259/N0.HOG0054455/N0.HOG0054683/N0.HOG0054700/N0.HOG0054751/N0.HOG0055179/N0.HOG0055237/N0.HOG0055866/N0.HOG0055901/N0.HOG0056022/N0.HOG0056474/N0.HOG0056542/N0.HOG0056671/N0.HOG0057228/N0.HOG0057670/N0.HOG0057797/N0.HOG0058274/N0.HOG0058351/N0.HOG0058830/N0.HOG0…	32	root	variable	root_variable	Level 3
MFS superfamily	52/2329	64/3601	0.00273064	0.0417398	0.0357241	N0.HOG0027882/N0.HOG0031912/N0.HOG0036698/N0.HOG0037315/N0.HOG0037518/N0.HOG0037519/N0.HOG0037578/N0.HOG0038417/N0.HOG0039856/N0.HOG0040085/N0.HOG0042337/N0.HOG0043063/N0.HOG0043618/N0.HOG0052167/N0.HOG0052573/N0.HOG0053144/N0.HOG0054204/N0.HOG0054267/N0.HOG0054348/N0.HOG0054434/N0.HOG0054467/N0.HOG0054487/N0.HOG0054547/N0.HOG0054561/N0.HOG0054694/N0.HOG0054797/N0.HOG0054869/N0.HOG0055239/N0.HOG0…	52	root	variable	root_variable	Level 3
APC superfamily	40/2329	48/3601	0.0035145	0.0470065	0.0402318	N0.HOG0034550/N0.HOG0037202/N0.HOG0037203/N0.HOG0038111/N0.HOG0038630/N0.HOG0043169/N0.HOG0050177/N0.HOG0051000/N0.HOG0051801/N0.HOG0052466/N0.HOG0053097/N0.HOG0053123/N0.HOG0053985/N0.HOG0054479/N0.HOG0054667/N0.HOG0054708/N0.HOG0054837/N0.HOG0054847/N0.HOG0055327/N0.HOG0055926/N0.HOG0055958/N0.HOG0056017/N0.HOG0056537/N0.HOG0056586/N0.HOG0056587/N0.HOG0057039/N0.HOG0057542/N0.HOG0057830/N0.HOG0…	40	root	variable	root_variable	Level 3
MADS/AGL transcription factor	18/1959	18/3122	0.000220867	0.0112642	0.00929966	N0.HOG0051912/N0.HOG0052012/N0.HOG0052622/N0.HOG0052671/N0.HOG0052745/N0.HOG0053133/N0.HOG0054294/N0.HOG0055059/N0.HOG0055344/N0.HOG0056142/N0.HOG0057770/N0.HOG0057902/N0.HOG0058358/N0.HOG0058518/N0.HOG0058733/N0.HOG0060962/N0.HOG0061295/N0.HOG0054441	18	root	variable	root_variable	Level 4
AAAP family	19/1959	20/3122	0.00112164	0.0286018	0.0236135	N0.HOG0034550/N0.HOG0038111/N0.HOG0043169/N0.HOG0050177/N0.HOG0051000/N0.HOG0053123/N0.HOG0054479/N0.HOG0054708/N0.HOG0055926/N0.HOG0057039/N0.HOG0057542/N0.HOG0057830/N0.HOG0057931/N0.HOG0058201/N0.HOG0058822/N0.HOG0058823/N0.HOG0059935/N0.HOG0061583/N0.HOG0039580	19	root	variable	root_variable	Level 4
PPR-type RNA editing factor activities	13/1305	13/1963	0.0048554	0.0679756	0.0511095	N0.HOG0051289/N0.HOG0051973/N0.HOG0052421/N0.HOG0053146/N0.HOG0054423/N0.HOG0054436/N0.HOG0054537/N0.HOG0054818/N0.HOG0055211/N0.HOG0055485/N0.HOG0055880/N0.HOG0058157/N0.HOG0060752	13	root	variable	root_variable	Level 5
condensing enzyme activities	11/1305	1963-11-01	0.0110517	0.077362	0.0581669	N0.HOG0041542/N0.HOG0051419/N0.HOG0055975/N0.HOG0056035/N0.HOG0056544/N0.HOG0056643/N0.HOG0056699/N0.HOG0057242/N0.HOG0057713/N0.HOG0061461/N0.HOG0031518	11	root	variable	root_variable	Level 5

## Sheet: Table S8
Supplementary Table S8: Functional enrichment analysis results of single-copy genes with stable expression in root, panicle and embryo and variable expression in leaf, caryopsis and internodes
Description	GeneRatio	BgRatio	pvalue	p.adjust	qvalue	geneID	Count	stable	variable	Level
3-ketoacyl-CoA synthase *(KCS)	3/25	10/583	0.00686626	0.0343313	0.0289106	N0.HOG0041542/N0.HOG0056544/N0.HOG0057242	3	embryo	internode	level6
3-ketoacyl-CoA synthase *(KCS)	3/16	10/583	0.00181627	0.00363253	0.00191186	N0.HOG0056544/N0.HOG0056699/N0.HOG0057242	3	embryo	caryopsis	level6
3-ketoacyl-CoA synthase *(KCS)	3/25	10/583	0.00686626	0.027465	0.0216829	N0.HOG0041542/N0.HOG0056544/N0.HOG0057242	3	panicle	internode	level6
basic DNA-binding domain	8/107	68/3601	0.000785499	0.0337765	0.0289394	N0.HOG0054235/N0.HOG0054325/N0.HOG0055311/N0.HOG0056868/N0.HOG0057863/N0.HOG0057885/N0.HOG0057929/N0.HOG0058527	8	embryo	caryopsis	level3
basic DNA-binding domain	7/96	68/3601	0.00197201	0.0374683	0.032175	N0.HOG0054325/N0.HOG0055538/N0.HOG0056868/N0.HOG0057885/N0.HOG0057929/N0.HOG0058393/N0.HOG0058527	7	panicle	caryopsis	level3
basic helix-loop-helix (bHLH) domain	7/94	46/3122	0.000367349	0.00585001	0.00455149	N0.HOG0054235/N0.HOG0054325/N0.HOG0055311/N0.HOG0057863/N0.HOG0057885/N0.HOG0057929/N0.HOG0058527	7	embryo	caryopsis	level4
basic helix-loop-helix (bHLH) domain	6/84	46/3122	0.00125377	0.023668	0.0215163	N0.HOG0054325/N0.HOG0055538/N0.HOG0057885/N0.HOG0057929/N0.HOG0058393/N0.HOG0058527	6	panicle	caryopsis	level4
cell cycle organisation	9/172	56/3601	0.00113965	0.0284913	0.0233929	N0.HOG0042551/N0.HOG0052144/N0.HOG0054713/N0.HOG0055509/N0.HOG0055912/N0.HOG0056154/N0.HOG0057132/N0.HOG0057163/N0.HOG0057629	9	embryo	leaf	level2
cell cycle organisation	9/178	56/3601	0.00145396	0.0276251	0.025508	N0.HOG0054713/N0.HOG0055509/N0.HOG0055912/N0.HOG0056154/N0.HOG0057028/N0.HOG0057132/N0.HOG0057629/N0.HOG0057689/N0.HOG0061989	9	embryo	internode	level2
cell cycle organisation	10/168	56/3601	0.000206155	0.00494772	0.0039061	N0.HOG0042551/N0.HOG0052144/N0.HOG0054713/N0.HOG0055282/N0.HOG0055509/N0.HOG0055912/N0.HOG0056154/N0.HOG0057132/N0.HOG0057163/N0.HOG0057629	10	panicle	leaf	level2
cell cycle organisation	10/169	56/3601	0.000216513	0.00353638	0.00319072	N0.HOG0054713/N0.HOG0055282/N0.HOG0055509/N0.HOG0055912/N0.HOG0056154/N0.HOG0057028/N0.HOG0057132/N0.HOG0057629/N0.HOG0057689/N0.HOG0061989	10	panicle	internode	level2
cell cycle organisation	9/166	56/3601	0.000883055	0.0161893	0.0142528	N0.HOG0042551/N0.HOG0052144/N0.HOG0054690/N0.HOG0054713/N0.HOG0055509/N0.HOG0055912/N0.HOG0057132/N0.HOG0057163/N0.HOG0057629	9	root	leaf	level2
Cell division	28/172	139/3601	2.32592e-11	5.34961e-10	4.65183e-10	N0.HOG0026950/N0.HOG0040808/N0.HOG0042551/N0.HOG0052144/N0.HOG0054308/N0.HOG0054382/N0.HOG0054713/N0.HOG0054985/N0.HOG0055144/N0.HOG0055509/N0.HOG0055912/N0.HOG0056124/N0.HOG0056154/N0.HOG0056627/N0.HOG0057050/N0.HOG0057132/N0.HOG0057163/N0.HOG0057264/N0.HOG0057275/N0.HOG0057494/N0.HOG0057604/N0.HOG0057629/N0.HOG0058211/N0.HOG0058399/N0.HOG0058635/N0.HOG0059871/N0.HOG0060170/N0.HOG0061028	28	embryo	leaf	level1
Cell division	24/178	139/3601	3.77369e-08	9.43423e-07	9.43423e-07	N0.HOG0040808/N0.HOG0054308/N0.HOG0054713/N0.HOG0055144/N0.HOG0055509/N0.HOG0055912/N0.HOG0056124/N0.HOG0056154/N0.HOG0056627/N0.HOG0057028/N0.HOG0057050/N0.HOG0057132/N0.HOG0057494/N0.HOG0057604/N0.HOG0057629/N0.HOG0057689/N0.HOG0058211/N0.HOG0058399/N0.HOG0058635/N0.HOG0059871/N0.HOG0060170/N0.HOG0061028/N0.HOG0061989/N0.HOG0062122	24	embryo	internode	level1
Cell division	30/168	139/3601	3.12666e-13	7.19131e-12	6.25331e-12	N0.HOG0026950/N0.HOG0040808/N0.HOG0042551/N0.HOG0052144/N0.HOG0054308/N0.HOG0054382/N0.HOG0054713/N0.HOG0054985/N0.HOG0055144/N0.HOG0055282/N0.HOG0055509/N0.HOG0055912/N0.HOG0056124/N0.HOG0056154/N0.HOG0056627/N0.HOG0057050/N0.HOG0057132/N0.HOG0057163/N0.HOG0057264/N0.HOG0057275/N0.HOG0057494/N0.HOG0057604/N0.HOG0057629/N0.HOG0058211/N0.HOG0058399/N0.HOG0058563/N0.HOG0058635/N0.HOG0059871/N0.HOG0…	30	panicle	leaf	level1
Cell division	25/169	139/3601	2.63368e-09	6.05746e-08	5.82181e-08	N0.HOG0040808/N0.HOG0054308/N0.HOG0054713/N0.HOG0055144/N0.HOG0055282/N0.HOG0055509/N0.HOG0055912/N0.HOG0056124/N0.HOG0056154/N0.HOG0056627/N0.HOG0057028/N0.HOG0057050/N0.HOG0057132/N0.HOG0057494/N0.HOG0057604/N0.HOG0057629/N0.HOG0057689/N0.HOG0058211/N0.HOG0058399/N0.HOG0058635/N0.HOG0059871/N0.HOG0060170/N0.HOG0061028/N0.HOG0061989/N0.HOG0062122	25	panicle	internode	level1
Cell division	26/166	139/3601	3.29e-10	7.56701e-09	6.58001e-09	N0.HOG0026950/N0.HOG0042551/N0.HOG0052144/N0.HOG0054308/N0.HOG0054382/N0.HOG0054690/N0.HOG0054713/N0.HOG0054985/N0.HOG0055144/N0.HOG0055509/N0.HOG0055912/N0.HOG0056124/N0.HOG0056627/N0.HOG0057050/N0.HOG0057132/N0.HOG0057163/N0.HOG0057275/N0.HOG0057494/N0.HOG0057604/N0.HOG0057629/N0.HOG0058211/N0.HOG0058399/N0.HOG0058635/N0.HOG0059871/N0.HOG0060170/N0.HOG0061028	26	root	leaf	level1
Cell division	21/183	139/3601	4.50663e-06	9.46393e-05	8.53888e-05	N0.HOG0054308/N0.HOG0054713/N0.HOG0055144/N0.HOG0055509/N0.HOG0055912/N0.HOG0056124/N0.HOG0056627/N0.HOG0057028/N0.HOG0057050/N0.HOG0057132/N0.HOG0057494/N0.HOG0057604/N0.HOG0057629/N0.HOG0057689/N0.HOG0058211/N0.HOG0058399/N0.HOG0058635/N0.HOG0059871/N0.HOG0060170/N0.HOG0061028/N0.HOG0061989	21	root	internode	level1
Cell wall organisation	16/166	151/3601	0.00133615	0.0153657	0.0133615	N0.HOG0037273/N0.HOG0052975/N0.HOG0054630/N0.HOG0054987/N0.HOG0055126/N0.HOG0055180/N0.HOG0055472/N0.HOG0055905/N0.HOG0055995/N0.HOG0056012/N0.HOG0056611/N0.HOG0056824/N0.HOG0057056/N0.HOG0058034/N0.HOG0060357/N0.HOG0061873	16	root	leaf	level1
condensing enzyme activities	3/57	1963-11-01	0.00324736	0.00848217	0.0044643	N0.HOG0056544/N0.HOG0056699/N0.HOG0057242	3	embryo	caryopsis	level5
CRP (cysteine-rich-peptide) category	5/168	14/3601	0.000295849	0.00621283	0.00529414	N0.HOG0052186/N0.HOG0054277/N0.HOG0055994/N0.HOG0057778/N0.HOG0060713	5	panicle	leaf	level3
cutin and suberin	4/172	15/3601	0.0045335	0.0459733	0.0377465	N0.HOG0036529/N0.HOG0054373/N0.HOG0054987/N0.HOG0061835	4	embryo	leaf	level2
cutin and suberin	5/178	15/3601	0.000558787	0.0159254	0.0147049	N0.HOG0036529/N0.HOG0043451/N0.HOG0054373/N0.HOG0058574/N0.HOG0061835	5	embryo	internode	level2
cutin and suberin	4/168	15/3601	0.00416422	0.0343631	0.0271287	N0.HOG0036529/N0.HOG0054373/N0.HOG0054987/N0.HOG0061835	4	panicle	leaf	level2
cutin and suberin	6/169	15/3601	3.43938e-05	0.00117889	0.00106366	N0.HOG0036529/N0.HOG0042600/N0.HOG0051425/N0.HOG0054373/N0.HOG0058574/N0.HOG0061835	6	panicle	internode	level2
CYCLIN regulatory protein activities	4/139	3122-10-01	0.000641077	0.0160269	0.0141712	N0.HOG0054690/N0.HOG0054713/N0.HOG0055509/N0.HOG0057163	4	root	leaf	level4
cytokinesis	5/172	24/3601	0.00475249	0.0459733	0.0377465	N0.HOG0026950/N0.HOG0054308/N0.HOG0055144/N0.HOG0056124/N0.HOG0057275	5	embryo	leaf	level2
cytokinesis	5/168	24/3601	0.00429538	0.0343631	0.0271287	N0.HOG0026950/N0.HOG0054308/N0.HOG0055144/N0.HOG0056124/N0.HOG0057275	5	panicle	leaf	level2
cytokinesis	5/166	24/3601	0.00407917	0.0448709	0.0395036	N0.HOG0026950/N0.HOG0054308/N0.HOG0055144/N0.HOG0056124/N0.HOG0057275	5	root	leaf	level2
DNA replication	9/172	30/3601	6.30798e-06	0.000315399	0.000258959	N0.HOG0040808/N0.HOG0056627/N0.HOG0057050/N0.HOG0057264/N0.HOG0057494/N0.HOG0057604/N0.HOG0058211/N0.HOG0058635/N0.HOG0061028	9	embryo	leaf	level2
DNA replication	8/178	30/3601	6.9881e-05	0.00398322	0.00367795	N0.HOG0040808/N0.HOG0056627/N0.HOG0057050/N0.HOG0057494/N0.HOG0057604/N0.HOG0058211/N0.HOG0058635/N0.HOG0061028	8	embryo	internode	level2
DNA replication	9/168	30/3601	5.18965e-06	0.000249103	0.00019666	N0.HOG0040808/N0.HOG0056627/N0.HOG0057050/N0.HOG0057264/N0.HOG0057494/N0.HOG0057604/N0.HOG0058211/N0.HOG0058635/N0.HOG0061028	9	panicle	leaf	level2
DNA replication	8/169	30/3601	4.8118e-05	0.00117889	0.00106366	N0.HOG0040808/N0.HOG0056627/N0.HOG0057050/N0.HOG0057494/N0.HOG0057604/N0.HOG0058211/N0.HOG0058635/N0.HOG0061028	8	panicle	internode	level2
DNA replication	7/166	30/3601	0.000322809	0.0161893	0.0142528	N0.HOG0056627/N0.HOG0057050/N0.HOG0057494/N0.HOG0057604/N0.HOG0058211/N0.HOG0058635/N0.HOG0061028	7	root	leaf	level2
DNA replication	7/183	30/3601	0.000586256	0.0340029	0.0327069	N0.HOG0056627/N0.HOG0057050/N0.HOG0057494/N0.HOG0057604/N0.HOG0058211/N0.HOG0058635/N0.HOG0061028	7	root	internode	level2
DNA-binding transcriptional regulation	33/107	475/3601	1.07714e-06	4.63169e-05	4.53531e-05	N0.HOG0030179/N0.HOG0030180/N0.HOG0054235/N0.HOG0054325/N0.HOG0054567/N0.HOG0054657/N0.HOG0054762/N0.HOG0055311/N0.HOG0056182/N0.HOG0056183/N0.HOG0056406/N0.HOG0056438/N0.HOG0056451/N0.HOG0056868/N0.HOG0056990/N0.HOG0057657/N0.HOG0057744/N0.HOG0057858/N0.HOG0057863/N0.HOG0057885/N0.HOG0057929/N0.HOG0058169/N0.HOG0058170/N0.HOG0058271/N0.HOG0058305/N0.HOG0058328/N0.HOG0058517/N0.HOG0058527/N0.HOG0…	33	embryo	caryopsis	level2
DNA-binding transcriptional regulation	37/168	475/3601	0.000836931	0.0100432	0.00792882	N0.HOG0052671/N0.HOG0053100/N0.HOG0054294/N0.HOG0054444/N0.HOG0054476/N0.HOG0054681/N0.HOG0055044/N0.HOG0055269/N0.HOG0055344/N0.HOG0055387/N0.HOG0055526/N0.HOG0055851/N0.HOG0055865/N0.HOG0056004/N0.HOG0056182/N0.HOG0056183/N0.HOG0056406/N0.HOG0056582/N0.HOG0056665/N0.HOG0057100/N0.HOG0057216/N0.HOG0057518/N0.HOG0057719/N0.HOG0057858/N0.HOG0057885/N0.HOG0057929/N0.HOG0057987/N0.HOG0058162/N0.HOG0…	37	panicle	leaf	level2
DNA-binding transcriptional regulation	37/169	475/3601	0.000941636	0.011535	0.0104076	N0.HOG0030177/N0.HOG0037493/N0.HOG0051983/N0.HOG0052397/N0.HOG0053028/N0.HOG0053100/N0.HOG0054476/N0.HOG0054553/N0.HOG0054651/N0.HOG0054725/N0.HOG0054768/N0.HOG0054796/N0.HOG0055044/N0.HOG0055065/N0.HOG0055181/N0.HOG0055269/N0.HOG0055362/N0.HOG0055387/N0.HOG0055851/N0.HOG0056004/N0.HOG0056130/N0.HOG0056182/N0.HOG0057380/N0.HOG0057518/N0.HOG0057657/N0.HOG0057774/N0.HOG0057885/N0.HOG0058086/N0.HOG0…	37	panicle	internode	level2
DNA-binding transcriptional regulation	32/96	475/3601	2.18142e-07	9.16195e-06	8.49604e-06	N0.HOG0030180/N0.HOG0052671/N0.HOG0053100/N0.HOG0054325/N0.HOG0054444/N0.HOG0054687/N0.HOG0054762/N0.HOG0054796/N0.HOG0055269/N0.HOG0055538/N0.HOG0056004/N0.HOG0056142/N0.HOG0056182/N0.HOG0056183/N0.HOG0056406/N0.HOG0056868/N0.HOG0057216/N0.HOG0057657/N0.HOG0057858/N0.HOG0057885/N0.HOG0057927/N0.HOG0057929/N0.HOG0058170/N0.HOG0058173/N0.HOG0058271/N0.HOG0058393/N0.HOG0058517/N0.HOG0058527/N0.HOG0…	32	panicle	caryopsis	level2
DNA-binding transcriptional regulation	38/147	475/3601	1.88943e-05	0.000869139	0.000869139	N0.HOG0052191/N0.HOG0052889/N0.HOG0054235/N0.HOG0054325/N0.HOG0054567/N0.HOG0054568/N0.HOG0054657/N0.HOG0054796/N0.HOG0055252/N0.HOG0055538/N0.HOG0056085/N0.HOG0056406/N0.HOG0056438/N0.HOG0056451/N0.HOG0057146/N0.HOG0057216/N0.HOG0057427/N0.HOG0057592/N0.HOG0057657/N0.HOG0057744/N0.HOG0057858/N0.HOG0057880/N0.HOG0057929/N0.HOG0057965/N0.HOG0058170/N0.HOG0058173/N0.HOG0058271/N0.HOG0058328/N0.HOG0…	38	root 1	caryopsis	level2
EC_1-10 oxidoreductase acting on diphenol or related substance as donor	4/172	3601-10-01	0.000841857	0.0145922	0.0127017	N0.HOG0052975/N0.HOG0054301/N0.HOG0055472/N0.HOG0056824	4	embryo	leaf	level3
fatty acid elongation complex	3/94	3122-12-01	0.00477421	0.0366023	0.0284777	N0.HOG0056544/N0.HOG0056699/N0.HOG0057242	3	embryo	caryopsis	level4
HD-ZIP I/II-type transcription factor	3/57	1963-12-01	0.00424109	0.00848217	0.0044643	N0.HOG0058328/N0.HOG0059924/N0.HOG0062032	3	embryo	caryopsis	level5
hemicellulose	6/172	37/3601	0.00735573	0.0459733	0.0377465	N0.HOG0037273/N0.HOG0055905/N0.HOG0055995/N0.HOG0056504/N0.HOG0057056/N0.HOG0060357	6	embryo	leaf	level2
HOMEO domain	6/94	35/3122	0.000508696	0.00585001	0.00455149	N0.HOG0056183/N0.HOG0056438/N0.HOG0058328/N0.HOG0058621/N0.HOG0059924/N0.HOG0062032	6	embryo	caryopsis	level4
HOMEO domain	8/152	35/3122	0.000201028	0.00251285	0.00201028	N0.HOG0054725/N0.HOG0055065/N0.HOG0055269/N0.HOG0056004/N0.HOG0057380/N0.HOG0058162/N0.HOG0058621/N0.HOG0065866	8	panicle	internode	level4
HOMEO domain	5/84	35/3122	0.00215163	0.023668	0.0215163	N0.HOG0055269/N0.HOG0056004/N0.HOG0056183/N0.HOG0058621/N0.HOG0062032	5	panicle	caryopsis	level4
Kinesin microtubule-based motor protein activities	5/172	14/3601	0.000330403	0.0145922	0.0127017	N0.HOG0026950/N0.HOG0052362/N0.HOG0054308/N0.HOG0058722/N0.HOG0060951	5	embryo	leaf	level3
Kinesin microtubule-based motor protein activities	5/168	14/3601	0.000295849	0.00621283	0.00529414	N0.HOG0026950/N0.HOG0052362/N0.HOG0054308/N0.HOG0058722/N0.HOG0060951	5	panicle	leaf	level3
LRR-III protein kinase	5/153	15/3122	0.000533324	0.0122664	0.00954369	N0.HOG0054481/N0.HOG0056823/N0.HOG0056861/N0.HOG0058488/N0.HOG0058594	5	embryo	internode	level4
LRR-III protein kinase	6/151	15/3122	4.03997e-05	0.000888793	0.000765467	N0.HOG0054272/N0.HOG0054677/N0.HOG0055929/N0.HOG0056823/N0.HOG0058488/N0.HOG0058594	6	panicle	leaf	level4
LRR-III protein kinase	6/152	15/3122	4.19523e-05	0.00104881	0.000839046	N0.HOG0054272/N0.HOG0054481/N0.HOG0056823/N0.HOG0056861/N0.HOG0058488/N0.HOG0058594	6	panicle	internode	level4
LRR-III protein kinase	4/139	15/3122	0.00350003	0.0437504	0.0386846	N0.HOG0054677/N0.HOG0055929/N0.HOG0056823/N0.HOG0058488	4	root	leaf	level4
meiotic recombination	4/172	17/3601	0.00733451	0.0459733	0.0377465	N0.HOG0054985/N0.HOG0056627/N0.HOG0058399/N0.HOG0059871	4	embryo	leaf	level2
meiotic recombination	5/168	17/3601	0.000815577	0.0100432	0.00792882	N0.HOG0054985/N0.HOG0056627/N0.HOG0058399/N0.HOG0058563/N0.HOG0059871	5	panicle	leaf	level2
microtubular network	6/172	37/3601	0.00735573	0.0459733	0.0377465	N0.HOG0026950/N0.HOG0052362/N0.HOG0054308/N0.HOG0056619/N0.HOG0058722/N0.HOG0060951	6	embryo	leaf	level2
microtubular network	6/168	37/3601	0.00656753	0.0450345	0.0355536	N0.HOG0026950/N0.HOG0052362/N0.HOG0054308/N0.HOG0056619/N0.HOG0058722/N0.HOG0060951	6	panicle	leaf	level2
OVATE transcriptional co-regulator *(OFP)	4/172	3601-10-01	0.000841857	0.0145922	0.0127017	N0.HOG0054750/N0.HOG0055831/N0.HOG0056536/N0.HOG0060365	4	embryo	leaf	level3
OVATE transcriptional co-regulator *(OFP)	4/166	3601-10-01	0.000735501	0.036775	0.0332911	N0.HOG0054750/N0.HOG0055831/N0.HOG0059850/N0.HOG0060365	4	root	leaf	level3
Plant organogenesis	7/96	63/3601	0.00125445	0.0238345	0.0237685	N0.HOG0052671/N0.HOG0056142/N0.HOG0057657/N0.HOG0058001/N0.HOG0058393/N0.HOG0061901/N0.HOG0062057	7	panicle	caryopsis	level1
root formation	5/166	17/3601	0.000772007	0.0161893	0.0142528	N0.HOG0030745/N0.HOG0054590/N0.HOG0055033/N0.HOG0056885/N0.HOG0056946	5	root	leaf	level2
transcriptional co-regulation	5/172	23/3601	0.003911	0.0459733	0.0377465	N0.HOG0054750/N0.HOG0054986/N0.HOG0055831/N0.HOG0056536/N0.HOG0060365	5	embryo	leaf	level2
transcriptional co-regulation	5/166	23/3601	0.00335226	0.0448709	0.0395036	N0.HOG0054750/N0.HOG0055831/N0.HOG0059850/N0.HOG0060365/N0.HOG0061415	5	root	leaf	level2
zinc-coordinating DNA-binding domain	7/96	63/3601	0.00125445	0.0374683	0.032175	N0.HOG0054444/N0.HOG0054687/N0.HOG0056406/N0.HOG0057216/N0.HOG0057858/N0.HOG0058173/N0.HOG0058517	7	panicle	caryopsis	level3

## Sheet: Table S9
Supplementary Table S9: Functional enrichment analysis results of single-copy genes with consistently stable expression across oat lines and tissues
Description	GeneRatio	BgRatio	pvalue	p.adjust	qvalue	geneID	Count	Level
Protein biosynthesis	60/586	136/3601	4.48e-15	1.21e-13	8.01e-14	N0.HOG0025601/N0.HOG0025816/N0.HOG0030279/N0.HOG0030337/N0.HOG0030498/N0.HOG0030692/N0.HOG0031388/N0.HOG0032714/N0.HOG0033861/N0.HOG0035433/N0.HOG0036947/N0.HOG0037494/N0.HOG0037835/N0.HOG0038065/N0.HOG0038183/N0.HOG0038306/N0.HOG0038366/N0.HOG0038526/N0.HOG0038817/N0.HOG0038818/N0.HOG0039565/N0.HOG0039787/N0.HOG0040669/N0.HOG0042236/N0.HOG0043140/N0.HOG0043297/N0.HOG0044105/N0.HOG0053988/N0.HOG0…	60	level1
Vesicle trafficking	43/586	116/3601	2.9e-08	3.92e-07	2.6e-07	N0.HOG0023823/N0.HOG0034345/N0.HOG0037990/N0.HOG0038795/N0.HOG0043214/N0.HOG0052481/N0.HOG0054196/N0.HOG0054341/N0.HOG0054771/N0.HOG0054802/N0.HOG0054841/N0.HOG0055015/N0.HOG0055141/N0.HOG0055292/N0.HOG0055308/N0.HOG0055415/N0.HOG0055475/N0.HOG0055776/N0.HOG0055878/N0.HOG0055976/N0.HOG0056066/N0.HOG0056127/N0.HOG0056702/N0.HOG0056743/N0.HOG0056752/N0.HOG0056776/N0.HOG0056863/N0.HOG0056928/N0.HOG0…	43	level1
RNA processing	56/586	186/3601	9.42e-07	8.48e-06	5.62e-06	N0.HOG0037713/N0.HOG0037859/N0.HOG0038782/N0.HOG0041346/N0.HOG0051426/N0.HOG0051442/N0.HOG0052302/N0.HOG0052598/N0.HOG0052618/N0.HOG0052711/N0.HOG0052977/N0.HOG0054172/N0.HOG0054183/N0.HOG0054331/N0.HOG0054417/N0.HOG0054635/N0.HOG0055013/N0.HOG0055018/N0.HOG0055150/N0.HOG0055332/N0.HOG0055451/N0.HOG0055484/N0.HOG0055498/N0.HOG0055852/N0.HOG0055892/N0.HOG0055906/N0.HOG0055914/N0.HOG0056059/N0.HOG0…	56	level1
Multi-process regulation	47/586	163/3601	2.64e-05	0.000178203	0.000118107	N0.HOG0030286/N0.HOG0030288/N0.HOG0030742/N0.HOG0037613/N0.HOG0051470/N0.HOG0052617/N0.HOG0052678/N0.HOG0052703/N0.HOG0052921/N0.HOG0053043/N0.HOG0054158/N0.HOG0054182/N0.HOG0054276/N0.HOG0054327/N0.HOG0054426/N0.HOG0054519/N0.HOG0054702/N0.HOG0055012/N0.HOG0055407/N0.HOG0055408/N0.HOG0055453/N0.HOG0055522/N0.HOG0055847/N0.HOG0055882/N0.HOG0055886/N0.HOG0055955/N0.HOG0055957/N0.HOG0056050/N0.HOG0…	47	level1
Cellular respiration	19/586	53/3601	0.000390589	0.00210918	0.0013979	N0.HOG0030323/N0.HOG0037624/N0.HOG0038785/N0.HOG0046340/N0.HOG0052317/N0.HOG0052515/N0.HOG0053101/N0.HOG0053111/N0.HOG0054350/N0.HOG0054399/N0.HOG0056067/N0.HOG0056186/N0.HOG0056464/N0.HOG0056974/N0.HOG0057449/N0.HOG0057633/N0.HOG0058028/N0.HOG0058240/N0.HOG0059872	19	level1
Protein modification	68/586	300/3601	0.00161899	0.00728544	0.00482856	N0.HOG0024398/N0.HOG0030405/N0.HOG0030702/N0.HOG0037111/N0.HOG0037596/N0.HOG0037985/N0.HOG0038007/N0.HOG0038629/N0.HOG0038895/N0.HOG0051258/N0.HOG0051470/N0.HOG0052037/N0.HOG0052570/N0.HOG0052617/N0.HOG0052644/N0.HOG0052678/N0.HOG0052703/N0.HOG0052875/N0.HOG0052903/N0.HOG0052921/N0.HOG0053098/N0.HOG0054182/N0.HOG0054188/N0.HOG0054327/N0.HOG0054357/N0.HOG0054412/N0.HOG0054415/N0.HOG0054534/N0.HOG0…	68	level1
Chromatin organisation	22/586	83/3601	0.0111533	0.0430199	0.0285122	N0.HOG0038956/N0.HOG0052613/N0.HOG0054192/N0.HOG0054340/N0.HOG0054431/N0.HOG0054718/N0.HOG0055272/N0.HOG0055416/N0.HOG0056089/N0.HOG0056498/N0.HOG0056845/N0.HOG0056916/N0.HOG0057173/N0.HOG0057195/N0.HOG0057240/N0.HOG0057332/N0.HOG0057546/N0.HOG0057839/N0.HOG0057932/N0.HOG0058113/N0.HOG0058511/N0.HOG0058710	22	level1
ribosome biogenesis	33/586	59/3601	2.5e-12	2.33e-10	1.84e-10	N0.HOG0025601/N0.HOG0025816/N0.HOG0030279/N0.HOG0030337/N0.HOG0030692/N0.HOG0031388/N0.HOG0032714/N0.HOG0033861/N0.HOG0035433/N0.HOG0037494/N0.HOG0037835/N0.HOG0038065/N0.HOG0038183/N0.HOG0038306/N0.HOG0038366/N0.HOG0038526/N0.HOG0038817/N0.HOG0038818/N0.HOG0039565/N0.HOG0039787/N0.HOG0042236/N0.HOG0043140/N0.HOG0054161/N0.HOG0054297/N0.HOG0054840/N0.HOG0055062/N0.HOG0055505/N0.HOG0056583/N0.HOG0…	33	level2
RNA homeostasis	18/586	38/3601	6.72e-06	0.00031235	0.000247476	N0.HOG0037713/N0.HOG0037859/N0.HOG0041346/N0.HOG0051442/N0.HOG0052598/N0.HOG0052618/N0.HOG0054183/N0.HOG0054331/N0.HOG0055150/N0.HOG0055332/N0.HOG0055906/N0.HOG0055914/N0.HOG0056961/N0.HOG0057048/N0.HOG0057617/N0.HOG0057782/N0.HOG0058494/N0.HOG0058541	18	level2
retrograde trafficking	10/586	18/3601	0.000152294	0.00437058	0.00346282	N0.HOG0037990/N0.HOG0052481/N0.HOG0054196/N0.HOG0054841/N0.HOG0056702/N0.HOG0056863/N0.HOG0057690/N0.HOG0058151/N0.HOG0058332/N0.HOG0060683	10	level2
vesicle tethering	12/586	25/3601	0.000206868	0.00437058	0.00346282	N0.HOG0023823/N0.HOG0034345/N0.HOG0038795/N0.HOG0055415/N0.HOG0056066/N0.HOG0056127/N0.HOG0056743/N0.HOG0057204/N0.HOG0057220/N0.HOG0057447/N0.HOG0057853/N0.HOG0058566	12	level2
nucleosome remodeling	10/586	19/3601	0.000275115	0.00437058	0.00346282	N0.HOG0054340/N0.HOG0054431/N0.HOG0054718/N0.HOG0055272/N0.HOG0056089/N0.HOG0057332/N0.HOG0057546/N0.HOG0057839/N0.HOG0058511/N0.HOG0058710	10	level2
nucleus	8/586	13/3601	0.000281973	0.00437058	0.00346282	N0.HOG0052328/N0.HOG0052564/N0.HOG0054163/N0.HOG0055136/N0.HOG0055137/N0.HOG0056033/N0.HOG0056920/N0.HOG0057371	8	level2
MAP kinase cascade signalling	14/586	35/3601	0.000645016	0.00856949	0.00678964	N0.HOG0054426/N0.HOG0054702/N0.HOG0055408/N0.HOG0055882/N0.HOG0055955/N0.HOG0056144/N0.HOG0056171/N0.HOG0056512/N0.HOG0056736/N0.HOG0057720/N0.HOG0057946/N0.HOG0058193/N0.HOG0058302/N0.HOG0058347	14	level2
protein folding	7/586	3601-12-01	0.00109082	0.0126808	0.010047	N0.HOG0052617/N0.HOG0052703/N0.HOG0054327/N0.HOG0055772/N0.HOG0056949/N0.HOG0057103/N0.HOG0057301	7	level2
large ribosomal subunit (LSU)	20/586	36/3601	6.95e-08	5.7e-06	5.19e-06	N0.HOG0025816/N0.HOG0030692/N0.HOG0031388/N0.HOG0032714/N0.HOG0033861/N0.HOG0035433/N0.HOG0037494/N0.HOG0037835/N0.HOG0038065/N0.HOG0038183/N0.HOG0038526/N0.HOG0038817/N0.HOG0038818/N0.HOG0039787/N0.HOG0042236/N0.HOG0054840/N0.HOG0055062/N0.HOG0056988/N0.HOG0058082/N0.HOG0061156	20	level3
CMGC protein kinase families	13/586	21/3601	2.84e-06	0.000116264	0.000105966	N0.HOG0030405/N0.HOG0030702/N0.HOG0038007/N0.HOG0051258/N0.HOG0053098/N0.HOG0054535/N0.HOG0055063/N0.HOG0056081/N0.HOG0056921/N0.HOG0057871/N0.HOG0058061/N0.HOG0058290/N0.HOG0060863	13	level3
small ribosomal subunit (SSU)	11/586	19/3601	4.18e-05	0.0011413	0.00104021	N0.HOG0025601/N0.HOG0030279/N0.HOG0030337/N0.HOG0038306/N0.HOG0038366/N0.HOG0039565/N0.HOG0043140/N0.HOG0054161/N0.HOG0054297/N0.HOG0056583/N0.HOG0058789	11	level3
26S proteasome	9/586	14/3601	6.99e-05	0.00143234	0.00130547	N0.HOG0037608/N0.HOG0038043/N0.HOG0038926/N0.HOG0039613/N0.HOG0042246/N0.HOG0056019/N0.HOG0057318/N0.HOG0057501/N0.HOG0057587	9	level3
Coat protein I (COPI) coatomer machinery	8/586	15/3601	0.00103924	0.0170436	0.0155339	N0.HOG0037990/N0.HOG0052481/N0.HOG0054196/N0.HOG0054841/N0.HOG0056702/N0.HOG0057690/N0.HOG0058332/N0.HOG0060683	8	level3
NADH dehydrogenase complex	7/586	13/3601	0.00203447	0.0278045	0.0253417	N0.HOG0046340/N0.HOG0053101/N0.HOG0053111/N0.HOG0056067/N0.HOG0056186/N0.HOG0056464/N0.HOG0058240	7	level3
LSU proteome	17/544	26/3122	6.64e-08	2.26e-06	2.1e-06	N0.HOG0025816/N0.HOG0030692/N0.HOG0031388/N0.HOG0032714/N0.HOG0035433/N0.HOG0037494/N0.HOG0037835/N0.HOG0038065/N0.HOG0038183/N0.HOG0038526/N0.HOG0038817/N0.HOG0038818/N0.HOG0039787/N0.HOG0042236/N0.HOG0055062/N0.HOG0056988/N0.HOG0061156	17	level4
SSU proteome	8/544	13/3122	0.000458527	0.00779496	0.0072399	N0.HOG0025601/N0.HOG0030279/N0.HOG0030337/N0.HOG0038306/N0.HOG0038366/N0.HOG0039565/N0.HOG0043140/N0.HOG0056583	8	level4

## Sheet: Table S10
Supplementary Table S10: Expression statistics from the comparison of complete triads and those missing one gene
Tissue	Contrast	Percent Positive Cohen's d	Percent Positive Cohen's d and Significant	Percent Positive and Significant from All Significant
leaf	A, C is missing	52.454	3.68098	66.6667
leaf	A, D is missing	60.4294	23.9264	97.5
leaf	C, A is missing	53.5503	5.6213	82.6087
leaf	C, D is missing	48.8166	5.6213	79.1667
leaf	D, A is missing	57.8571	14.6429	89.1304
leaf	D, C is missing	50	5	77.7778
embryo	A, C is missing	49.0798	3.06748	66.6667
embryo	A, D is missing	67.4847	23.0061	98.6842
embryo	C, A is missing	56.5089	6.80473	82.1429
embryo	C, D is missing	52.3669	5.91716	74.0741
embryo	D, A is missing	64.6429	16.7857	95.9184
embryo	D, C is missing	56.0714	4.28571	85.7143
root	A, C is missing	55.8282	5.52147	72
root	A, D is missing	65.6442	30.0613	98
root	C, A is missing	58.5799	5.02959	73.913
root	C, D is missing	51.1834	4.14201	56
root	D, A is missing	64.2857	13.9286	90.6977
root	D, C is missing	46.0714	3.57143	76.9231
internode	A, C is missing	43.5583	4.29448	82.3529
internode	A, D is missing	62.2699	17.7914	100
internode	C, A is missing	54.142	7.10059	85.7143
internode	C, D is missing	49.4083	5.32544	78.2609
internode	D, A is missing	66.0714	9.28571	86.6667
internode	D, C is missing	53.2143	4.28571	85.7143
panicle	A, C is missing	49.3865	5.82822	79.1667
panicle	A, D is missing	65.3374	21.7791	91.0256
panicle	C, A is missing	54.142	7.39645	86.2069
panicle	C, D is missing	57.1006	8.57988	90.625
panicle	D, A is missing	62.5	14.2857	90.9091
panicle	D, C is missing	46.4286	3.57143	71.4286
caryopsis	A, C is missing	49.0798	3.68098	85.7143
caryopsis	A, D is missing	66.8712	22.6994	100
caryopsis	C, A is missing	48.5207	4.14201	77.7778
caryopsis	C, D is missing	52.6627	5.6213	76
caryopsis	D, A is missing	57.8571	11.0714	91.1765
caryopsis	D, C is missing	50	3.21429	90

[truncated: 10 more sheets: Table S11, Table S12, Table S13, Table S14, Table S15, Table S16, Table S17, Table S18, Table S19, Table S20]
